# Supplementary material for: Breaking the silence of the 500-year-old smiling garden of everlasting flowers: The En Tibi book herbarium
Source: PLoS One. 2019 Jun 26;14(6):e0217779. doi: 10.1371/journal.pone.0217779 (PMC6594601; doi:10.1371/journal.pone.0217779)
Supplement: S2 Appendix — (XLSX) [file pone.0217779.s002.xlsx]

## Sheet: Sheet1
	S2 Appendix. Primary data of the botanical similarity estimation between the En Tibi and five contemporary herbaria.
Among the three original names of the En Tibi (ascending index, alphabetical index, next to the specimen) the name with the most accurate spelling is given. For simplicity, names of Erbario C are shown only in the cases where they increase the similarity of the En Tibi with the Rome herbarium. Names in italics in Erbario C are Aldrovandi's handwritten notes on the Erbario C index; these notes wer…
	En Tibi			Rome (Erbario B)				Rome (Erbario C)			Aldrovandi Herbarium				Cesalpino Herbarium				Merini herbarium				Estense herbarium
	nr	original name	taxon	nr	original name	taxon	similarity	nr	original name	similarity	nr	original name	taxon	similarity	nr	original name	taxon	similarity	nr	original name	taxon	similarity	nr	original name	taxon	similarity
	1	Anemone sylvestris	Anemone coronaria	86	Anemone syl. rom.; Pulsatilla	Anemone coronaria	0.5				2:339	Anemone Romana.	Anemone coronaria	0.75	714	Ἀνεμώνη : Anemone: herba venti	Anemone hortensis	0.25	31	Folium Anemonnes candidae Diosch.	Acer pseudoplatanus	0.25	-	-	-	0
	2	Anemone sativa	Anemone hortensis	82	Anemone sativa	Anemone hortensis	1				2:338	Anemone Theoph. Anemone tuberosa radice Lobell.	Anemone hortensis	0.5	714	Ἀνεμώνη : Anemone: herba venti	Anemone hortensis	0.5	31	Folium Anemonnes candidae Diosch.	Acer pseudoplatanus	0.25	-	-	-	0
	3	Anemone pulsatilla; Anemone nigra vulgo	Anemone pulsatilla	88	Anemone nigra	Anemone pulsatilla (Penzig: Pulsatilla vulgaris)	0.5				5:12	Anemone pulsatilla.	Anemone pulsatilla	0.5	708	Pulsatilla:	Anemone alpina	0.25	31	Folium Anemonnes candidae Diosch.	Acer pseudoplatanus	0.25	-	-	-	0
	4	Abies	Abies alba	2	Abies foem.	Abies alba	0.75				2:251	Abies mas.	Abies alba	0.75	30	Ἐλάτη: Elate: Abies: Abeto	Abies alba	0.5	-	-	-	0	-	-	-	0
	7	Narcissus	Narcissus poeticus	834	Narcissus albus simplex campestris	Narcissus poeticus	0.5	518	Narcissus albus	0.75	2:296	Narcissus.	Narcissus poeticus	1	607	Νάρκισςος: Narcissus (Lib. X, cap. 22 : Narcissus primus.)	Narcissus peticus	1	-	-	-	0	-	-	-	0
	8	Narcissus alius	Narcissus tazetta	835. 837.	Narcissus albus multiplex palustris; Gladiolus Theophrasti quibusdam. (835). Narcissi species (837)	Narcissus tazzetta	0.5	519	Narcissus qbsdam	0.75	4:54	Narcissus multiflorus.	Narcissus tazetta	0.5	604	Νάρκισςος: Narcissus (Lib. X, cap. 22: Narcissus alter.)	Narcissus tazetta	1	-	-	-	0	-	-	-	0
	9	Narcissus luteus	Tulipa sylvestris	839	Narcissus luteus major	Tulipa sylvestris	0.75	520	Narcissus luteus	1	4:55	Narcissus luteus alter. Opitio Theoph. Bononiensis Lilionarcissus luteus Lobelij. Tulipa Bononiensis.	Tulipa sylvestris	0.5	603	Hemerocallis altera	Tulipa sylvestris	0.25	-	-	-	0	-	-	-	0
	12	Hyacintus ex oriente	Hyacinthus orientalis	590	Hyacinthus	Hyacinthus orientalis	1				3:256	Hyacinthus orientalis.	Hyacinthus orientalis	1	605	Ὑάκινθος : Hyacinthus	Hyacinthus orientalis	0.5	144	Hjacinthus Dios. species.	Scilla bifolia	0.25	-	-	-	0
	13	Hyacintus 4s; Pericarpium; Bulbina Thioph.	Leopoldia comosa	212. 591	Bulbus romanus quibusdam; Caepa bovis vulgo; Hyacinthus syl. magnus (212). Hyacinthus syl.; Bulbus rom. quibusdam; Caepa bovis vulgo; Satyrium quibusdam (591)	Bellevalia romana	0.25				1:105	Hyacinthi species. Coepa bovis. Hyacinthus Dioscoridis comosus major. Diosc. Lobelii.	Leopoldia comosa (Soldano:Muscari comosum)	0.25	600. 605%	Βόλβος ἐμετικός : Bulbus vomitorius: Cipolla di serpe (600). Ὑάκινθος : Hyacinthus (605)	Leopoldia comosa, Muscari comosum (600). Hyacinthus orientalis (605)	0.25	-	-	-	0	-	-	-	0
	14	Aquileia alba	Aquilegia vulgaris	120	Aquileia alba dublex; Ocellina	Aquilegia vulgaris var. fl. albis plenis	0.5	79	Aquileia alba simplex	0.75	2:366	Aquilegia simplex alba. Aquilina.	Aquilegia vulgaris	0.5	740	Aquilegia	Aquilegia vulgaris	0.75	-	-	-	0	110	Aquilina bianca	Aquilegia vulgaris	0.5
	15	Aquileia coerulea	Aquilegia vulgaris	121	Aquileia coer. simplex; Ocellina	Aquilegia vulgaris forma typica	0.5	80	Aquileia coerulea simplex	0.75	2:367	Aquilegia caerulea simplex.	Aquilegia vulgaris	0.75	740	Aquilegia	Aquilegia vulgaris	0.75	-	-	-	0	166	Acquillina col fior persegino	Aquilegia vulgaris	0.25
	16	Chelidonium maius	Chelidonium majus	282	Chelidonium majus;Cedrogna vulgo; Celidonia offf.; Hirundinaria	Chelidonium majus	0.5				1:85	Chelidonium majus.	Chelidonium majus	1	508	Χελιδώνιον μέγα : Chelidonium maius: Celidonia	Chelidonium majus	0.5	-	-	-	0	12	Celidonia ovver Irondinaria minor	Chelidonium majus	0.5
	17	Chelidonium minus; Amellus Virgilij	Ficaria verna	283	Chelidonium minus; Amellus Virg. quibusdam; Piatanella; Testiculus sacerd.	Ficaria verna	0.5				3:79	Chelidonium minus. Hirundinaria minor. Amellus Virgilii Cordo. Scrophularia minor alijs. Triticum sylvestre quibusdam.	Ficaria verna (Soldano: Ranunculus ficaria)	0.5	715	Χελιδόνιον μικρόν ; Chelidonium minus: Scrofularia minor: Favagello	Ficaria verna (Caruel: Ranunculus ficaria)	0.5	-	-	-	0	-	-	-	0
	18	Aristolochia rotunda cum radicis	Aristolochia rotunda	139	Aristolochia rot.; Strologia vulgo.	Aristolochia rotunda	0.5	92	Aristolochia rotunda	0.75	2:380	Aristolochia foemina sive rotunda.	Aristolochia rotunda	0.5	649	Ἀριςολοχία ςρογγύλη : Aristolochia rotunda	Aristolochia rotunda	0.5	-	-	-	0	163	Aristologia rottonda	Aristolochia rotunda	0.75
	19	Sisirnighium Theoph.	Gagea villosa	1164	Sisiringhium Theophrasti	Gagea villosa (Penzig: G. arvensis)	1				6:117	Ornithogalum luteum. Sisynrichium quibusd.	Gagea villosa	0.5	-	-	-	0	-	-	-	0	-	-	-	0
	20	Asphodelus; Albucus; Hastula Regia	Asphodelus albus	155	Asphodelus albus; Anthericum; Centum capita; Hastula regia	Asphodelus albus	0.5				1:52	Asphodelus fl. albo	Asphodelus albus	0.5	596	Ἀσφόδελος: Asphodelus: Amfodillo	Asphodelus albus	0.5	-	-	-	0	157	Asphodillo ouer astula regia	Asphodelus albus	0.75
	21	Asphodelus steus	Asphodeline lutea	156	Asphodelus luteus; Anthericum; Centum capita; Hastula regia	Asphodeline lutea	0.5				11:85	Asphodelus flore luteo.	Asphodeline lutea	1	597	Ἀσφόδελος : Asphodelus: Hastula regia		0.5	-	-	-	0	-	-	-	0
	22	Acorus vulgaris	Iris pseudacorus	20	Acorum vulgatum; Xirids spec.	Iris pseudacorus	0.5				5:55	Acorus vulgaris. Acorus luteus falsus Matth. Calamus aromaticus falso. Acorus offic. perperam. Pseudoacorus alijs. Iris lutea syl. Dodon. Pseudoiris Dodon. butomus Theoph. quibusdam.	Iris pseudoacorus	0.25	611	Ξιρίς: Xiris: p Acoro	Iris pseudacorus	0.5	-	-	-	0	106	Iride salvaticha	Iris sp.	0.25
	23	Asparagus sativus	Asparagus tenuifolius	152	Asparagus aliibus	Asparagus tenuifolius	0.75	98	Asparagus sativus	1	2:359	Asparagus sativus.	Asparagus tenuifolius	1	378	Ἀσπάραγγος ἄγριος : Asparagus syl. Pli: Palatium Leporis:	Asparagus tenuifolius	0.5	-	-	-	0	-	-	-	0
	24	Argentina; lucia herba; Panacea ariosti	Convolvulus elegantissimus	687. 688	Lucia herba vel Herba lucciola	Carex glauca (687). Stippa pennata (688)	0.25				9:145	Helxine cissampelo congener folijs incanis argenteis.	Convolvulus elegantissimus	0.25	-	-	-	0	-	-	-	0	-	-	-	0
	25	Corruda; Asparagus silvestris	Asparagus acutifolius	153	Asparagus syl.; Corruda; Myacanthon	Asparagus acutifolius	0.75	100	Asparagus syl. Corruda Asparagus sylvestris	1	2:289	Corruda. Asparagus sylvestris.	Asparagus acutifolius	1	-	-	-	0	-	-	-	0	-	-	-	0
	26	Britannica; Britannica flore albo	Ajuga reptans	209	Britannica aliquibus	Ajuga reptans	0.75				5:78	Bugla sive Bugula flore albo. Symphitum medium. Consolida media. Britannica alijs.	Ajuga reptans	0.5	318	Χαμαικίσςος: Chamaecissus: Herba S. Laurentii: Laurentina	Ajuga reptans	0.25	-	-	-	0	-	-	-	0
	27	Britannica alia	Ajuga reptans	209	Britannica aliquibus	Ajuga reptans	1				1:62	Britannica alia. Herba S. Laurentii. Amethystos Plinii. Consolida media Matth. Solidago media.	Ajuga reptans	0.5	318	Χαμαικίσςος: Chamaecissus: Herba S. Laurentii: Laurentina	Ajuga reptans	0.25	-	-	-	0	-	-	-	0
	28	Botrys	Dysphania botrys	204	Botris	Dysphania botrys! (Penzig: Chenopodium botrys)	1				1:71	Botris.	Chenopodium botrys	1	137	Βότρυς: Botrys	Dysphania botrys! (Caruel: Chenopodium botrys)	0.5	-	-	-	0	-	-	-	0
	29	Chamadrys	Teucrium chamaedrys	266. 267	Chamaedrys	Teucrium Chamaedrys	1				1:126	Chamedryos tres penes colorem differentes.	Teucrium chamaedrys	1	350	Χαιμαίδρυς:Chamaedrys: Trissago:Querciola	Teucrium chamaedrys	0.5	27	Trissago: seu Chamaedris mas Diosco	Teucrium chamaedrys	0.5	-	-	-	0
	30	Palma christi; Digitij Citrini Avic.	Dactylorhiza saccifera	399	Digiti citrini Avic.; Palma Christi inodora; Palma Christi spicchierata	Dactylorhiza maculata (Penzig: Orchis maculata)	0.25				4:107	Palma Christi sine maculis alia. Satyrium basilicum minus Dodonaei.	Dactylorhiza maculata	0.25	628	Κυνός ὄρχις : Cynos orchis : Testiculus canis : Palma christi	Dactylorhiza maculata	0.25	-	-	-	0	-	-	-	0
	31	Abrotonus foemina; Chamaciparissus vul.	Santolina chamaecyparissus	3	Abrotonum foem.	Santolina Chamaecyparissus	0.5				1:1	Chamaecyparissus. Abrotanum foemina. Santolina. Santonicum minus Diosc. Tragi.	Santolina chamaecyparissus	0.5	197	Ἀβρότονον : Abrotonum foemina : Santolina	Santolina chamaecyparissus	0.5	-	-	-	0	168	Abrotono femina col suo fiore	Santolina chamaecyparissus	0.25
	32	Cianeus medius p.s; Hrecula media p.a; flos alisius medius p.s	Cyanus montanus	294	Cianus magnus coeruleus	Cyanus montanus! (Penzig: Centaurea axilaris)	0.5				3:109	Cyanus maior alius.	Cyanus montanus (Soldano: Centaurea montana)	0.5	252	Cyanus. Pli: Fioraliso grande	Centaurea nigrescens	0.25	-	-	-	0	-	-	-	0
	33	Bulphtalmos; Oculus bovis	Cota tinctoria	213	Buphthalmum; Oculus bovis vulgo	Cota tinctoria (Penzig: Anthemis tinctoria)	0.75				3:76	Buphthalmum sive Oculus bovis Matth.	Cota tinctoria (Soldano: Anthemis tinctoria)	0.75	173. 174	Παρθένιον : Parthenium: Cauta: Cotula foetida (173). Βούφθαλμον : Buphthalmon: Oculus bovis (174)	Cota tinctoria (Caruel: Anthemis cota, 173). Anacyclus radiatus (174)	0.25	-	-	-	0	-	-	-	0
	34	Bellis plinij maior	Leucanthemum vulgare	184. 185	Belis maior	Leucanthemum vulgare	0.75				1:62	Bellis major Plinii.	Leucanthemum vulgare	1	186	Bellis maior	Leucanthemum vulgare	0.75	-	-	-	0	-	-	-	0
	35	Belis alia coerulia	Globularia bisnagarica	182	Belis minor pl.; Margarita vulgo	Globularia bisnagarica (Penzig: G. Willkomi)	0.5	115	Belis minor coerulea. Belis minor purpurea	0.75	3:67	Bellidis minoris species. Ptarmica quibusdam. Aphyllanthes Theoph. Pandectario. Aphyllanthes tertium Dalechampio. Bellis cerulea Penae. Globularia Herbarijs. Chierica de Preti vulgo.	Globularia bisnagarica	0.25	186	Bellis maior	Leucnthemum vulgare	0.25	103	Belis sylvestris seu montana a Plinio descripta	Globularia bisnagarica (Chiovenda: G. wilkommii)	0.25	-	-	-	0
	36	Belis alia purpura	Bellis perennis	183	Belis minor pl.; Margarita vulgo	Bellis perennis (Penzig: Bellis hybrida var. fl. pl. roseo)	0.5	115	Belis minor coerulea. Belis minor purpurea	0.75	4:311	Bellis minor alia.	Bellis perennis	0.75	-	-	-	0	98	Bellis Hortensis Plinii et Fuxui	Bellis perennis f. flore pleno	0.5	-	-	-	0
	37	Bellis alia alba	Bellis perennis	181	Belis minor pl.; Margarita vulgo	Bellis perennis (Penzig: Bellis hybrida (forma normale))	0.5	114	Belis minor alba Margarita	0.75	3:66	Bellis minor.	Bellis perennis	0.75	-	-	-	0	-	-	-	0	-	-	-	0
	38	Alnus	Alnus glutinosa	49	Alnus	Alnus glutinosa, Alnus incana	1				1:53	Alnus.	Alnus glutinosa	1	13	Κλήθρα : Clethra. Theoph: Alnus: Ontano	Alnus glutinosa	0.5	-	-	-	0	-	-	-	0
	39	Brasica marina; Soldanella	Calystegia soldanella	207	Brassica marina; Figatella vulgo; Soldanella	Calystegia soldanella (Penzig: Convolvulus soldanella)	0.75	130	Brassica marina. Soldanella	1	1:61	Brassica marina. Soldanella.	Calystegia soldanella	1	527	Κράμβη θαλασςία : Brassica marina: Soldanella	Calystegia soldanella	0.75	190	Brassica marina Dios.	Calystegia soldanella	0.5	-	-	-	0
	40	Condrilla; Tarrasacon avic.; Edipnois; Ambubeia; Dens teonis	Taraxacum officinale agg.	286	Chondrilla secunda; Candarel Ser.; Castracani vulgo; Edipnois quibusdam; Rostrum porcinum; Tarrasacon Avic.	Taraxacum officinale	0.5				2:374	Dens Leonis Officinis. Cichorium sylvestre. Urinaria. Condrilla galeni Anguillarae. Chondrilla altera Dodon. Taraxacon. Deus caminus. Intybus erraticus. Hedypnois Dalech. Caput seu Corona Monachi.	Taraxacum officinale	0.5	235	Χονδρίλλη: Chondrilla 2a: Costóla d'Asino	Hypochaeris radicata	0.25	-	-	-	0	-	-	-	0
	41	Spica inda; Nardus indica	Nardostachys jatamansi	843	Nardus Inda; Spica Inda	Nardostachys jatamansi	1				2:307	Nardus celtica Matth.	Valeriana celtica, Nardostachys jatamansi	0.25	-	-	-	0	-	-	-	0	120	Spigo nardo	Cymbopogon nardus (Camus and Penzig: Andropogon nardus)	0.25
	42	Catanance ab aliqb.s	Rhagadiolus stellatus	245	Catanance quibusdam	Rhagadiolus stellatus	1				1:140	Catanance vulgo. Intyibi species. Hieracium falcatum.	Rhagadiolus stellatus	0.5	-	-	-	0	-	-	-	0	-	-	-	0
	43	Caltha; calendula	Calendula arvensis	228	Calendula; Caltha quibusdam; Catananche quibusdam; Fior d'ogni mese	Calendula officinalis	0.25				1:126	Caltha verg. alia, Calendula	Calendula arvensis	0.75	-	-	-	0	-	-	-	0	-	-	-	0
	44	Adiantum nigrum; Capillus veneris	Adiantum capillus-veneris	23	Adiantum nigrum	Adiantum Capillus Veneris	0.75	21	Adiantum nigrum. Capillus veneris	1	1:39	Adianthum nigrum. Apuleii. Ebenotrichon a capillaceo cauliculo atro.	Adiantum capillus-veneris	0.5	759	Ἀδίαντον: Adiantum album: Capillus veneris : Capelvenero	Adiantum capillus-veneris	0.5	197	Adianthum nigrum	Asplenium ruta-muraria	0.25	59	Cappil Venere	Adiantum capillus-veneris	0.5
	45	Adiantum album	Asplenium ruta-muraria	22	Adiantum album; Capillus ven. Nigrum	Asplenium Ruta muraria	0.5				1:39	Adianthum album. Salvia vitae. Ruta muraria.	Asplenium ruta-muraria	0.5	757	Ἀδίαντον: Adiantum nigrum. Theoph: Saxiphragum Pli: Ruta muraria	Asplenium ruta-muraria	0.5	197	Adianthum nigrum	Asplenium ruta-muraria	0.75	108	Adiantho	Asplenium ruta-muraria	0.75
	46	Chamapitis; iva	Ajuga chamaepitys	278	Chamaepytis minor; Ajuga quibusdam	Ajuga Chamaepitys	0.5				5:89	Chamaepytis. Aiuga sive Abiga sive Ibiga. Iua sive Iua muscata. Iua artethica. Chamaephytis prior Matth.	Ajuga chamaepitys	0.5	347	Χαμαιπύτυς: Chamaepitys: Aiuga: Iva artetica	Ajuga chamaepitys	0.5	116	Tertia species Chamaepitys Dio.	Ajuga chamaepitys	0.5	93	lua arteticha	Euphrasia officinalis	0.25
	48	Halicacabus; Alchacachingi	Physalis alkekengi	536	Halicacabum sol.; Coralli vulgo.	Physalis Alkekengi	0.5				2:119	Solanum halicacabum. Vesicaria.	Physalis alkekengi	0.5	388	Στρύχνος Ἀλικάκαβος: Alicacabum: Solanum vesicarium : Alchechengi	Physalis alkekengi	0.5	-	-	-	0	-	-	-	0
	49	Coriandrum	Coriandrum sativum	322	Coriandrum; Corianum	Coriandrum sativum	0.5				10:88	Coriandrum aliud.	Coriandrum sativum	1	-	-	-	0	-	-	-	0	-	-	-	0
	50	Antitora	Aconitum anthora	-	-	-	0				12:11	Anthora sive Antithora Matt. Napellus Mosis.	Aconithu anthora	0.5	-	-	-	0	-	-	-	0	-	-	-	0
	51	Chinopodium	Clinopodium acinos	312	Clynopodium	Clinopodium acinos (Penzig: Calamintha acinos)	1				1:141	Clinopodium minus. Serpyllum sylvestre.	Clinopodium acinos (Soldano: Satureja acinos)	0.5	332	Κλινοπόδιον : Clinopodium : p Isopo montano	Micromeria juliana	0.25	-	-	-	0	-	-	-	0
	52	Buglossa flore albo	Borago officinalis	201. 202. 203	Borago sat.	Borago officinalis	0.25	126	Borago alba. Buglossum verum	0.5	3:69. 5:75	Borrago sive Buglossa. Lingua bovis. Euphrosynon Plinio. (3:69). Borrago flore albo (5:75)	Borago officinalis	0.5	128	Λύκοψις: Lycopsis : Buglossa hispana	Pentaglottis sempervirens (Caruel: Anchusa sempervirens)	0.25	-	-	-	0	-	-	-	0
	54	Rubus ideus	Rubus idaeus	1061	Rubus Idaeus	Rubus Idaeus	1				13:108	Rubi Ideae species.	Rubus idaeus	1	677	Βάτος ἰδαία: Rubus ¡daous	Rubus idaeus	0.5	8	Rubus Idaeus Dioscoridis.	Rubus idaeus	0.75	79	Rouo Ideo	Rubus idaeus	1
	55	Anchusa	Anchusa azurea	76. 77. 78. 79. 713. 714	Anchusa prima onocloea (76). Anchusa 4a; Lycopsis (77). Anchusa 2a; Alcibiados (78). Anchusa 3a; Anonimos (79). Lycopsis (713). Lycopsis vera; Anchusa quarta (714)	Echium italicum (76). Echium vulgare (77). Echinosperum Lappula (78. 79). Anchusa italica (713). Echium vulgare (714).	0.25				1:63	Buglossum. Anchusa. Lycopsis.	Anchusa azurea (Soldano: Anchusa italica)	0.5	125	Ἄγχουσα : Anchusa prima	Echium italicum	0.25	77	Anchusae prima species a Diosco. Descriptae	Echium vulgare	0.25	-	-	-	0
	57	Rhamnus prima	Pyracantha coccinea	1035	Rhamnus prima	Pyracantha coccinea (Penzig: Crataegus pyracantha)	1				2:54	Oleaster Cordi. Olea sylvestris. Olea aethiopica. Rhamnus secundus.	Pyracantha coccinea	0.5	48	Ὀξυακάνθα : Oxyacantha: Spina appendix. Pli	Pyracantha coccinea (Caruel: Crataegus pyracantha)	0.25	-	-	-	0	-	-	-	0
	58	Oximirsine; Ruscus	Ruscus aculeatus	1067	Ruscus; Bruscus off.; Myrtus syl.; Pongitopi vulgo ; Pungitopi; Piccasorgi	Ruscus aculeatus	0.5				2:38	Μυρσίνη ἄγρια id est Myrtus sylvestris. Ὀξυμυρσίνη sive Μυρτακάντα id est Myrtus acuta. Ruscus sive ruscum. Ruscus officinar. Rusco Pungitopi vulgo.	Ruscus aculeatus	0.25	370	Ὀξυμυρσίνη: Oxymyrsine: Ruscus: Brusco : Pugnitopo	Ruscus aculeatus	0.5	-	-	-	0	-	-	-	0
	59	Peplus thitimalus	Euphorbia peplis	1252	Tithymalus Peplis; Peplis; Portulaca; Portulaca marina	Euphorbia Peplis	0.5	825	Thytimalus peplis	0.75	2:184	Tithymalus peplos . Portulaca sylvestris.	Euphorbia peplis	0.5	591	Πεπλίς : Peplis : Peplium	Euphorbia peplis	0.5	122	Peplos qua inter species tithymali enumeratur heliosco-pios simillima Diosco	Euphorbia amygdaloides	0.25	-	-	-	0
	60	Doronici	Doronicum pardalianches	406	Doronici vulgo	Doronicum pardalianches	0.75				5:180	Doronici species. Tragopogon quibusdam.	Doronicum pardalianches	0.5	179	Doronicum	Doronicum sp.	0.25	-	-	-	0	105	Aconitto Pardaliamte	Doronicum pardalianches	0.25
	61	Betonica alba	Cardamine heptaphylla	389	Dentaria alba	Cardamine heptaphylla! (Penzig: Dentaria polyphylla)	0.5				1:170	Dentaria flor. albo.	Cardamine heptaphylla	0.5	-	-	-	0	-	-	-	0	116	Bettonicha	Betonica officinalis	0.25
	62	Vitis silvestris; Meraviglia vulgo	Solanum dulcamara	1339	Vitis syl.; Meraviglia vulgo	Solanum dulcamara	1				7:193	Vitis sylvestris.	Solanum dulcamara	0.5	390	Ἄμπελος ἀγρία : Vitis sylvestris	Solanum dulcamara	0.5	-	-	-	0	69. 70	Meraviglio di Spagna Jalo (69). Meraviglio di Spagna Rosso (70)	Mirabilis jalappa	25%
	63	Dentaria	Cardamine bulbifera	392	Dentaria strictifolia	Dentaria bulbifera	0.75				3:155	Dentaria minor alia fl. albo.	Cardamine bulbifera	0.75	552	Ἀκόνιτον λυκόχθονον : Aconitum Lycoctonum 3um: Dentaria minore	Cardamine bulbifera (Caruel: Dentaria bulbifera)	0.25	-	-	-	0	-	-	-	0
	65	Absynthyum Romanum	Artemisia absinthium	5	Absynthium pont (sin. Absynthium roman. - written next to the specimen)	Artemisia Absinthium	0.5				14:154	Absynthium Ponticum Romanum.	Artemisia arborescens	0.25	196	Absinthii species: Artemisia: Canapaccia	Artemisia vulgaris	0.25	131	Absinthium Marinum Diosco	Artemisia coerulescens	0.25	23	Absinthio ponthico	Artemisia camphorata	0.25
	66	Perfoliata	Turritis brassica	931-936	Perfoliatum vulgo	Chlora perfoliata (931, 933, 935). Bupleurum protractum (932). Lathyrus aphaca (936)	0.25				4:120	Perfoliata Dodonaei. Cacalia Diosc. quibusdam.	Bupleurum rotundifolium	0.25	80	Perfoliata parva	Bupleurum affinis (Caruel: B. gerardii)	0.25	-	-	-	0	-	-	-	0
	67	Dios anthos	Viola tricolor	400	Diosantos; Jovis flos; Jovis viola; Viola Jovis	Viola tricolor	0.5				5:174	Diosanthos alius.	Viola tricolor	1	645	Φλόγιον : Phlogion. Theoph: Viola flammea : Iacea	Viola tricolor	0.25	-	-	-	0	154	Viole Paonasse doppie	Viola tricolor	0.25
	69	Eufragia	Euphrasia stricta	457	Eufragia vulgo	Euphrasia stricta! (Penzig: Euphrasia officinalis)	0.75				1:180	Euphragia ocularis.	Euphrasia stricta	0.75	491	Eufragia	Euphrasia officinalis s.l.	1	-	-	-	0	93	lua arteticha	Euphrasia officinalis	0.25
	70	Erica; Selago plinii	Erica arborea	1120	Selago	Erica arborea	0.5	737	Erica qbsdam. Selago	0.75	1:179	Erica. Selago Pl. quibusdam.	Erica arborea	1	24	Ἐρείκη : Erica: Scopa	Erica arborea	0.5	-	-	-	0	-	-	-	0
	71	Ephemeron non laetale; Hermodactilus; Vermentach vulgo	Erythronium dens-canis	422	Ephemerum quibusdam; Vermentach vulgo	Erythronium dens-canis	0.5				3:233	Hermodactylus verus Ald. Satyrium Dalech. forte. Satyrium et Dens caninus Belgarum Lobell. Satyrium erythronium Penae. Hermodactylus et Pseudohermodactylus Matth. Vermentaco vulgo.	Erythronium dens-canis	0.5	614	Ἐφήμερον κολχικόν : Ephemerum Colchicum :Hermodactylus	Colchicum autumnale	0.25	-	-	-	0	-	-	-	0
	72	Ellebonus niger aliquibus	Helleborus viridis	566	Helleborus niger	Helleborus viridis	1				3:249	Helleborus niger adulterinus Fuchsio. Helleborus niger tertius Dodonaei. Herba ignis Flandris.	Helleborus viridis	0.5	701	Elleborum nigrum: Consiligo. Pli: Elabro nero	Helleborus viridis	0.5	23	Veratrum seu Helleborus album non verum	Helleborus viridis	0.5	22	Elleboro nero	Helleborus sp.	0.25
	73	Alyson ab aliquibus	Tripodion tetraphyllum	57	Alyssum quibusdam.	Tripodion tetraphyllum (Penzig: Anthyllis tetraphylla)	1				12:132	Cicer sacerdotale. Alysson quibusdam.	Tripodion tetraphyllum (Soldano: Anthyllis tetraphylla)	0.5	451	Herba humistrata : Humis	Tripodion tetraphyllum (Caruel: Anthyllis tetraphylla)	0.25	-	-	-	0	-	-	-	0
	74	Helleborus niger	Helleborus niger	565	Helleborus niger	Helleborus niger	1				1:234. 6:87	Helleborus niger verus.	Helleborus niger	0.75	702	Ἐλλέβορος μέλας : Elleborum nigrum. Diosc	Helleborus niger	0.5	19	Veratrum seu Helleborum nigrum Dioscoridis.	Helleborus niger	0.5	22	Elleboro nero	Helleborus sp.	0.25
	75	Sagitalis vulgo	Sagittaria sagittifolia	1073	Sagittalis	Sagittaria sagittifolia	0.75				7:131	Sagitta minor Matth. Pistana Magonis	Sagittaria sagittifolia	0.5	686	Βούτομος : Butomus mas: Barba sylvana	Sagittaria sagittifolia	0.25	175	Species Ari, seu Dracuntii minoris aquaticus	Sagittaria sagittifolia	0.25	-	-	-	0
	76	Robertina; herba sancti alberti; Adarca; Eri simi speis	Barbarea vulgaris	443	Erysimum quibusdam; Albertina vulgo; Herba Sancti Alberti; Robertina	Barbarea vulgaris	0.75				1:175	Erysimi species. Herba Sancti Alberti Bonon. Barbarea Lob. Eruca palustris Dalech.	Barbarea vulgaris	0.5	532	Herba S. Alberti : Alberga	Barbarea vulgaris	0.5	-	-	-	0	-	-	-	0
	77	Filipendula	Filipendula vulgaris	864	Oenanthe vulgata; Filipendula	Filipendula vulgaris (Penzig: Spiraea Filipendula)	0.5				2:235	Filipendula. Oenanthe multorum.	Filipendula vulgaris	0.5	676	Oenanthe altera: Filipendula	Filipendula vulgaris (Caruel: Spiraea filipendula)	0.5	-	-	-	0	85	Filipendola	Filipendula vulgaris	1
	78	Phyllini ramosa; Siderini ab aliquibus	Pteris cretica	957	Phyllitis ramosa	Pteris cretica	0.5				7:30	Phyllitidis species. Phyllitis ramosa. Hemionitis altera Dalechampij.	Pteris cretica	0.5	-	-	-	0	191	Phyllitidis species	Pteris cretica	0.5	-	-	-	0
	79	Phu Magnum; Valeriana maior	Valeriana phu	951	Phu, sive Valeriana; Scolopendria off.	Valeriana phu	0.5				11:15	Rhu verum Dioscoridis.	Valeriana phu	0.25	113	Καρπήσιον : Carpesiura: Valeriana optima	Valeriana phu	0.25	-	-	-	0	-	-	-	0
	80	Cepa ab aliquibs.; Cali spies.	Iberis ciliata	260	Caepaea	Camelina sativa	0.25				-	-	-	0	-	-	-	0	-	-	-	0	-	-	-	0
	81	Acer	Acer platanoides	13	Acer	Acer platanoides, Acer campestre	1				01:39:00	Acer campestre. Sphendamnos Theoph. Acer candidum. Glimon qb. Theoph. Gallica Gal.	Acer platanoides	0.5	7	Σφένδαμος : Sphendamnos. Theophrasti: Acer montanum : Acero	Acer pseudoplatanus	0.25	-	-	-	0	-	-	-	0
	82	Lantanum; Fluida	Viburnum lantana	473	Fluida pl.	Viburnum Lantana	0.5				1:187	Fluida. Rhu foemina. Viburnum Matth. Lantana	Viburnum lantana	0.5	55	Ρους : Rhus. Theoph: Fluida: Viburnum: Lantana	Viburnum lantana	0.5	-	-	-	0	-	-	-	0
	83	Fumus terre; Fumaria; Capnos	Fumaria officinalis	482	Fumaria; Capnos; Fumus terrae off.	Fumaria parviflora	0.25				3:194	Fumaria. Capnos. Fumus terrae Officin.	Fumaria officinalis	0.75	-	-	-	0	-	-	-	0	103	Fumaria ouer fumoterre	Fumaria officinalis	0.75
	84	Nimphea tertia	Caltha palustris	854	Nymphaea montana	Caltha palustris	0.75				1:337	Nymphaea alia quib. Farfugium Plin. Caltha palustris Lobell.	Caltha palustris	0.5	713	Chelidonium montanum	Caltha palustris	0.25	-	-	-	0	-	-	-	0
	85	Geranium primum	Geranium nodosum	505	Geranii species	Geranium nodosum (498. 505. 506). Geranium sanguineum (499). Geranium rotundifolium (501)	0.75				11:40	Geranium primum Diosc. Matth. Acus muscata et Rostrum Ciconiae Ruellio et Dodonaeo.	Geranium tuberosum	0.25	733	Geranium: Pes columbinus maior: Pie columbino	Geranium nodosum	0.5	32	Pes columbinus maior	Geranium nodosum	0.25	111	Specie di Geranio	Geranium sanguineum, Geranium sp.	0.25
	86	Geranium secundum	Geranium sanguineum	499	Geranium primum	Geranium sanguineum (499). Geranium macrorrhizum (502). Geranium rotundifolium (511).	0.75				6:13	Herba Ruberti. Geranij quartum genus Matth.	Geranium sanguineum	0.5	734	Γεράνιον. Geranium 2um. Diosc: Rostrum gruis	Erodium malacoides	0.25	33	Pes columbinus minor	Geranium sanguineum	0.25	169	Geranio col suo fiore	Geranium sanguineum	0.75
	87	Geranium tertium	Erodium cicutarium	508	Geranii species; Gruania vulgo; Rostrum gruis	Erodium cicutarium	0.5				4:325	Geranium tertium Plinij. Acus moschata. Geranium primum Dioscorid. Fuchsio et Dodo.	Erodium cicutarium	0.5	728	Pecten veneris. Pli : Acus muscata : Herba moscada	Erodium cicutarium	0.25	87	Herba Muscata quae inter species Geranii descriptas a Diosco. commemorator	Erodium cicutarium	0.25	117	Geranio vero	Erodium sp.	0.25
	88	Geranium quartum	Geranium rotundifolium	501	Geranii primi species	Geranium rotundifolium	0.75				6:17	Geranium aliud. Geranio secundo Matth. simile.	Geranium rotundifolium	0.5	732	Geranium	Geranium dissectum	0.25	-	-	-	0	7	Specie di geranio	Geranium rotundifolium	0.75
	89	Geranium quintum	Erodium malacoides	500	Geranii species	Erodium malacoides	0.75				6:11	Geranium malacoides Lobell. Geranium sextum Matth.	Erodium malacoides	0.5	734	Γεράνιον. Geranium 2um. Diosc: Rostrum gruis	Erodium malacoides	0.5	-	-	-	0	117	Geranio vero	Erodium sp.	0.25
	90	Gladiolus	Gladiolus italicus	520	Gladiolus; Xiphium	Gladiolus italicus (Penzig: G. segetum)	0.5				1:205	Gladiolus.	Gladiolus italicus	1	615	Ξιφιόν : Xiphion: Gladiolus: Fil di spada	Gladiolus italicus (Caruel: G. segetum)	0.5	-	-	-	0	128	Xiphio ouer Gladiolo	Gladiolus italicus (Camus and Penzig: G. segetum)	0.5
	91	Cariophyllata	Geum urbanum	487	Gariophyllata off.	Geum urbanum	0.75				3:213	Garyophyllata sylvestris.	Geum urbanum	0.75	673	Argemonia 3a. Pli: Gariofilata	Geum urbanum	0.5	-	-	-	0	30	Ranuncolo over Batrachio seluaticho	Geum urbanum	0.25
	93	Gingidium	Orlaya kochii	516	Gingidium quibusdam	Orlaya kochii! (Penzig: Caucalis daucoides)	1				6:30	Gingiduium aliquibus.	Orlaya grandiflora	0.25	88	Γιγγίδιον : Gingidium	Torilis arvensis (Caruel: Torilis helvetica)	0.25	-	-	-	0	-	-	-	0
	94	Anonis lutea	Genista germanica	96. 489	Anonis lutea (96). Genistella; Aspalathi species (489)	Ononis natrix (96). Genista germanica (489)	0.25				1:28. 13:21	Anonis lutea sine spinis Lob. aut similis. Natrix Pl. Herbar. Melilotos sylv. pinguis. Anonis mitior Clus. Ciceris genus Hyp. (1:28). Genistella (13:21)	Ononis natrix (1:28). Genista germanica (13:21)	0.25	430. 435	Ποτήριον : Poterium (430). Ἀνωνίς : Anonis : Ononis : Restabovis : Bonaga (435)	Genista germanica (430). Ononis spinosa, O. campestris (435)	0.25	22. 82	Anonis lutea Diosc. (22). Poterium Dioscoridis (82)	Ononis natrix (22). Genista germanica (82)	0.25	-	-	-	0
	95	Melilotus vulgo	Lotus corniculatus	753	Melilotus quibusdam; Trifolii species	Lotus corniculatus	0.5				1:389	Melilotus sylvestris.	Lotus corniculatus	0.75	446	Polygala altera: Melilotum Serapienis	Lotus corniculatus	0.5	-	-	-	0	-	-	-	0
	96	Aster Atticus luteus	Pallenis spinosa	159	Asteracticus	Pallenis spinosa	0.75				1:30	Aster atticus. Bubonium inguinalis.	Pallenis spinosa	0.5	176	Ἀστήρ Ἀττικός: Aster atticus luteus: Inguinalis	Pallenis spinosa (Caruel: Asteriscus spinosus)	0.5	-	-	-	0	148	Aster attico della seconda specie	Pallenis spinosa	0.5
	97	Morsus diaboli	Hieracium murorum	779	Morsus diaboli vulgo; Myosotides species aliquibus	Hieracium murorum	0.5				6:170	Succisa alia seu Morsus Diaboli alius. Pulmonaria Gallica Lob. Pilosella maior Tragi.	Hieracium murorum	0.5	354	Morsus Diaboli: Scabiosa	Succisa pratensis (Caruel: Scabiosa succisa)	0.25	-	-	-	0	-	-	-	0
	98	Lamium	Melittis melissophyllum	628	Lamium	Melittis melissophyllum	1				3:310	Lamium Plinij.	Melittis melissophyllum	0.75	297	Ὅρμινον : Horminum sylvestre	Melittis melissophyllum	0.25	166	Horminum Dio. vulgo Gallitricum dicitur	Melittis melissophyllum	0.25	-	-	-	0
	100	Lunaria odorata	Lunaria annua	689	Lunaria odorata	Lunaria annua! (Penzig: Lunaria rediviva)	1				3:306	Lunariae species alia.	Lunaria annua	0.75	558	Alysson magnum: Lunaria graeca	Lunaria rediviva	0.25	-	-	-	0	74	Lunaria cioè specie	Lunaria annua (Camus and Penzig: Lunaria biennis)	0.75
	101	Lito spermum serpens; Milium solis	Buglossoides purpurocaerulea	675	Litospermi repentis species	Lithospermum purpureo-coeruleum	0.5				1:284	Lithospermum repens.	Buglossoides purpurocaerulea (Soldano: Lithospermum purpureocoeruleum)	0.5	129	Λιθόσπερμον : Lithospermum : Milium solis : Miglialsole	Lithospermum officinale	0.25	-	-	-	0	2	Milium solis	Lithospermum officinale	0.25
	102	Galiopsis	Pentaglottis sempervirens	174	Ballotae species: Galliopsis quibusdam; Lamium quibusdam	Galeopsis Tetrahit	0.25				5:82	Borrago hispanica. Lijcopsis quibusdam.	Pentaglottis sempervirens (Soldano: Anchusa sempervirens)	0.25	128	Λύκοψις: Lycopsis : Buglossa hispana	Pentaglottis sempervirens (Caruel: Anchusa sempervirens)	0.25	97	Galiopsis Diosco. foemina.	Scrophularia peregrina	0.25	78	Galiopsi ouer Orticha fettida	Lamium orvala	0.25
	103	Lupinus	Lupinus micranthus	695	Lupinus syl	Lupinus micranthus (Penzig: L. hirsutus)	0.75				3:284	Lupinus sylvestris Dodonaei. Lupinus luteus Lob. et Tabernam.	Lupinus cf. micranthus!	0.5	457	Θέρμος : Thermos : Lupinum sylvestre	Lupinus angustifolius	0.25	-	-	-	0	-	-	-	0
	104	Anagallis coerulea	Anagallis foemina	70	Anagallis foem.	Anagallis arvensis var. coerulea	0.75				1:10	Anagalis mas.	Anagallis arvensis	0.25	414	Ἀναγαλλίς : Anagallis mas	Anagallis arvensis	0.25	-	-	-	0	-	-	-	0
	105	Anagalis purpurea	Anagallis arvensis	71	Anagallis mas	Anagallis arvensis var. phoenicea	0.75				1:10	Anagalis mas.	Anagallis arvensis	0.75	414	Ἀναγαλλίς : Anagallis mas	Anagallis arvensis	0.5	-	-	-	0	-	-	-	0
	106	Aconitum flore albo; Licotto non alb.	Ranunculus aconitifolius	1028	Ranunculum; Batrachium; Aconitum quibusdam	Ranunculus aconitifolius	0.5				2:56	Ranunculus secundus Matthioli.	Ranunculus aconitifolius	0.25	710	Sardoa altera: Ranunculus candidus	Ranunculus aconitifolius	0.25	162	Aconitus species altera Dios. dicta Licoctomum	Aconitum x camarum (Caruel: A. paniculatum)	0.25	9	Aconitto lichoctono	Aconitum sp.	0.25
	107	Licotto non luteum	Ranunculus platanifolius	16	Aconitum lycoctonum; Aconitum pont. vel album; Luparia	Aconitum lycoctonum	0.25				7:71	Ranunculus albus flore simplici Lobell. Aconiti species.	Ranunculus platanifolius	0.25	551	Ἀκόνιτον λυκόχθονον : Aconitum Lycoctonon tertium: Dentaria maggiore	Cardamine heptaphylla (Caruel: Dentaria pinnata)	0.25	160	Aconitus species altera Dios. dicta Licoctomom	Aconitum x cammarum (Chiovenda: A. paniculatum)	0.25	9	Aconitto lichoctono;	Aconitum sp.	0.25
	108	Luparia vulgo; Aconitum purpureum	Aconitum napellus	19	Aconitum cynoctonum coeruleum	Aconitum napellus	0.5				1:41	Aconitum cynoctocon. Cynoctocon.	Aconitum napellus	0.5	706	Aconitum: Lycochthonon: Napello	Aconitum lycoctonum	0.25	12	Folium Achonitus alterae	Aconitum napellus	0.5	9	Aconitto lichoctono	Aconitum sp.	0.25
	109	Alectorolophos Plini	Salvia pratensis	589	Horminum syl.; Alectorolophus; Christa galli; Galli christa; Gallitricum off.; Schiarea vulgo; Sclarea syl.	Salvia pratensis	0.5				3:242	Horminum syl. aliud.	Salvia pratensis	0.25	293	Alectorolophos. Pli : Crista Gallinacea : Chiarella minore	Salvia verbenaca	0.25	-	-	-	0	-	-	-	0
	110	Tragium ab aliqb.s	Apocynum venetum	-	-	-	0				7:164	Tithimalus flore rubro. Turbith.	Apocynum venetum (Soldano: Trachomitum venetum)	0.25	-	-	-	0	-	-	-	0	-	-	-	0
	111	Apparine lenis	Asperula arvensis	102. 453	Aparine laevis latifolia (102). Erythrodanum syl.; Rubia syl. (453)	Galium cruciata (102). Asperula arvensis (453)	0.25				3:11	Aparine flore coeruleo. Erythrodanum minimum. Asperula coerulea Lobell.	Asperula arvensis	0.5	-	-	-	0	195	Coaguli sen Galii Diosc. species similis Aparinae	Galium verum	0.25	-	-	-	0
	112	Orobanche simplex	Orobanche gracilis	883	Orobanche unicaulis; Herba Tora	Orobanche gracilis (Penzig: O. cruenta)	0.5	552	Orobanche unicaulis	0.75	several	several	Orobanche sp.	0.25	496	Ὀροβάγχη: Orobanche: Cauda leonis	Orobanche minor	0.25	-	-	-	0	-	-	-	0
	113	Cauda leonis; Lingua serpentina; Ophyoglosson	Ophioglossum vulgatum	872	Ophioglossum; Argentina; Herba lucciola; Lingua serpentina; Tostona vulgo	Ophioglossum vulgatum	0.5				4:75	Ophioglossum Matth. seu lingua serpentina. Lancea Christi quibusdam. Lucciola alijs. Argentina alijs. Lingua sive Lingularia Plinij quibusdam. Ceratia Plinij quibusdam. Lunaria minor alijs.	Ophioglossum vulgatum	0.25	385	Ophioglossa: Serpentina: Herba Lucciola	Ophioglossum vulgatum	0.5	-	-	-	0	94	Lingua serpentina	Ophioglossum vulgatum	0.5
	114	Anthyrrinon plinij	Antirrhinum majus	97	Antirrhinum sativum quibusdam	Antirrhinum majus	0.75				3:25	Antirrhinum flore rubro. Antirrhinum secundum Matth.	Antirrhinum majus	0.5	485	Χαμαιπεύκη : Chamaepeuce : p Antirrhino : Bocca di Lione	Antirrhinum latifolium	0.25	172	Antirrhinum Diosch.	Antirrhinum majus	0.75	139	Anthirino d’un altra specie con il fiore paonasso	Antirrhinum majus	0.25
	115	Orobus vulgaris	Lathyrus vernus	887	Orobus vulgatus	Lathyrus vernus (Penzig: Orobus vernus)	1				1:347	Erebinthos ἄγριας . Cicercula Plin. Orobus sylvestris. Ervus sylvestris. Fuchsij. Cicer sylvestris Dod. flore luteo.	Lathyrus vernus	0.5	-	-	-	0	-	-	-	0	38	Orobo selvatico	Lathyrus vernus (Camus and Penzig: Orobus vernus)	0.75
	116	Ophyris Plinij	Neottia ovata	873	Ophrys; Alisma qbsdam.	Neottia ovata (Penzig: Listera ovata)	0.5				1:342	Ophris.	Neottia ovata (Soldano: Listera ovata)	0.75	631	Ophris. Pli	Neottia ovata (Caruel: Listera ovata)	1	-	-	-	0	146	Ofri	cf. Rhamnaceae or Rosaceae	0.25
	117	Anagallis aquatica	Veronica anagallis-aquatica	74. 435. 1159	Anagallis aquatica; Sion cratevae (74). Erinus quibusdam (435). Sion cratevae; Sison (1159)	Veronica Beccabunga (74). Veronica anagallis (435). Veronica anagallis-aquatica! (Penzig: Veronica anagallis, 1159)	0.25				2:363	Anagallis aquatica.	Veronica anagallis-aquatica	1	472	Μυός ὧτα: Myosota: Myosotis: Auricula muris: Anagallis aquatica	Veronica anagallis-aquatica	0.5	-	-	-	0	1	Specie di anagalide	Veronica agrestis	0.25
	118	Oxalis; Acetosa	Rumex acetosella	898	Oxalis syl.; Acetosa off.	Rumex acetosella	0.75				6:217	Oxalis eadem.	Rumex acetosella	0.5	148	Oxalis altera	Rumex acetosella	0.5	-	-	-	0	-	-	-	0
	119	Origanum Plinij	Origanum vulgare	877	Origanum syl.	Origanum vulgare	0.75				1:352	Oryganum sylvestre.	Origanum vulgare	0.75	340	Ὀριγανος: Origanum Onitis : Regamo	Origanum vulgare	0.5	48	Horiganum Heracleoticum Diosco.	Origanum vulgare (Chiovenda: O. hirtum)	0.5	113	Origano domesticho	Origanum vulgare	0.75
	120	Origanum onytis	Origanum onites	875	Origanum Onitis; Onitis	Origanum onites	1				1:351	Origanum cretense. Onitis seu Hyssopus verus. Origanum album Anguillarae.	Origanum onites	0.5	337	Ὕσσωπος: Hyssopum creticum: p Origano	Origanum onites	0.5	47	Horiganum Onitis Diosco.	Origanum onites	0.75	-	-	-	0
	121	Arbutus; comarus; unedo; Memicillum	Arbutus unedo	126	Arbutus; Albatro vulgo; Alcyron vulgo; Memecillus; Unedo	Arbutus unedo	0.75				1:7	Arbutum. Unedo. Memecyclon Diosc.	Arbutus unedo	0.75	-	-	-	0	-	-	-	0	-	-	-	0
	122	Platanus	Platanus orientalis	975	Platanus	Platanus orientalis	1				1:382. 7:39	Platanus.	Platanus orientalis	1	-	-	-	0	-	-	-	0	-	-	-	0
	123	Gossipium; Bombex	Gossypium herbaceum	-	-	-	0				9:29	Gossipium sive Bombix.	Gossypium herbaceum	1	-	-	-	0	-	-	-	0	-	-	-	0
	124	Betonica Pauli Aginetae; Clinopodium Fucsij	Clinopodium vulgare subsp. vulgare	193	Betonica pauli	Clinopodium vulgare	0.5				5:81	Clinopodium prius Matth. Ocinum syl. sive Acinos Dodon. Perperam calamintha montana Tragi. Betonica Pauli Aegineta.	Clinopodium vulgare	0.5	310	Τραγορίγανος : Tragoriganum maius	Clinopodium vulgare (Caruel: Calamintha clinopodium)	0.25	-	-	-	0	116	Bettonicha	Betonica officinalis	0.25
	125	Psyllium	Plantago sempervirens	1001	Psyllium maius	Plantago sempervirens (Penzig: P. Cynops)	0.75	647	Psyllium	1	2:303	Psyllium aliud.	Plantago sempervirens	1	423	Ψύλλιον: Psyllium	Plantago indica (Caruel: P. arenaria)	0.25	-	-	-	0	-	-	-	0
	126	Polipodium; Fidicula	Polypodium vulgare	988	Polypodium sive Fidicula	Polypodium vulgare	1				1:381	Polypodium.	Polypodium vulgare	0.5	755. 758	Πολυπόδιον : Polypodium montanum (755). Τριχομανές: Trichomanes: Fidicula : Politrico (758)	Blechnum spicant (755). Asplenium trichomanes (758)	0.25	158	Polypodium quae Filiculae species sic a Diosch. descr.	Polypodium vulgare	0.25	-	-	-	0
	128	Pilosella	Pilosella officinarum	962	Pilosella	Hieracium Pilosella	1				4:146	Pilosella maior.	Pilosella officinarum (Soldano: Hieracium pilosella)	0.75	222	Pilosella	Pilosella officinarum, Pilosella piloselloides (Caruel: Hieracium pilosella, Hieracium piloselloides)	0.75	-	-	-	0	-	-	-	0
	129	Herba paralysis; Primula veris; Lactuca silvestris; Dodeganthea; Arthyritica prima Ruellij	Primula vulgaris	622	Lactuca syl. vulgo	Primula vulgaris	0.5				several	several	several none P. vulgaris	0.25	398	Φλόμις : Phlomis : Verbasculum	Primula veris (Caruel: P. suaveolens)	0.25	94	Phlomis seu Verbasus Minor Diosco. et Duodecatheon Plinii	Primula veris (Chiovenda: P. officinalis)	0.25	-	-	-	0
	130	Sorbus silvestris	Sorbus aucuparia	1180. 1181	Sorbus syl. (1181)	Sorbus aucuparia (1180)	1				15:41	Sorbus sylvestris forte.	Sorbus aucuparia	0.75	16	Sorba torminalis. Pli	Sorbus torminalis (Caruel: Pyrus torminalis)	0.25	7	Crategus frutex, quod vulgo dicitur l'Azeruolo salvatico seu Sorba torminalis	Sorbus torminalis	0.25	-	-	-	0
	132	Pistacium	Pistacia vera	967	Pistacium; Pistacchi vulgo; Fisticum off.	Pistacia vera	0.75	620	Pistacius. Pistacchio	1	4:118	Pistachium sive Pistacia vera.	Pistacia vera	0.75	-	-	-	0	-	-	-	0	-	-	-	0
	133	Alisma; Damosonium; Sigilla altera vulgo	Cephalanthera longifolia	1148, 1149	Sigillum Salomonis; Alisma forté	Cephalanthera longifolia (Penzig: C. pallens)	0.5				14:252	Alisma Damasonium semine praegnans. Damasonium alpinum.	Cephalanthera longifolia	0.25	629	Ἐφήμερον : Ephemerum 2um: Sigillum solomonis	Cephalanthera longifolia (Caruel: C. pallens)	0.5	-	-	-	0	-	-	-	0
	134	Sanguisorba; Pimpinella	Sanguisorba minor	966	Pimpinella; Sanguisorba Fucsii; Tragium quibusdam.	Sanguisorba minor (Penzig: Poterium sanguisorba)	0.5				13:109	Pimpinella sive sanguisorba minor Matth.	Sanguisorba minor	0.5	93	Pimpinella minor	Pimpinella saxifraga	0.25	-	-	-	0	-	-	-	0
	135	Perychivenon; Mrm silvarum; Abraccia bosco	Lonicera implexa	940	Periclymenum; Perfoliatum quibusdam; Abbracciabosco; Dolce pappule vulgo; Mater sylvae; Matreselva; Vincibosco	Lonicera Caprifolium	0.25				4:127	Periclymenum perfoliatum. Sylvae mater Scribonio. Matrisylvia. Volucrum maius. Lilium inter spinas. Caprifolium Herbarijs et Officinis.Periclymenum perfoliatum calidarum regionum Lobell. Vincibosco vulgo. Clymenos Plinij Ruellio.	Lonicera caprifolilum	0.25	376	Περικλύμενον : Periclymenum : p Matrisilva : Vincibosco	Lonicera caprifolilum	0.25	66	Periclymenon Dios. vulgo Matrisylva	Lonicera periclymenum	0.25	100	Matriselva	Lonicera caprifolilum	0.25
	136	Poeonia mas	Paeonia mascula	902, 903	Paeonia mas	Paeonia mascula (Penzig: P. corallina)	1				1:377	Paeonia mas.	Paeonia mascula	1	735	Παιονία: Paeonia mas	Paeonia mascula (Caruel: P. corallina)	0.5	45	Paeonia Mas Diosc.	Paeonia mascula (Chiovenda: P. corallina)	0.75	123	Peonea maschio con il suo fiore	Paeonia officinalis	0.25
	137	Ranuculus primus	Ranunculus arvensis	1029	Ranunculum primum; Batrachium primum	Ranunculus arvensis	0.75				4:166	Ranunculus echinatus.	Ranunculus arvensis	0.75	717	Ranunculus	Ranunculus arvensis	0.75	-	-	-	0	172	Ranuncolo d’un altra specie	Ranunculus repens	0.25
	138	Ranuculus secundus	Ranunculus gracilis	1030	Ranunculum seu Batrachium	Ranunculus gracilis (Penzig: R. agerii)	0.5				10:121	Ranunculus radice chelidonii minoris	Ranunculus gracilis	0.5	709	Βατράχιον: Batrachion: Ranunculus 2s: Herba Sardoa: Apium risus	Anemone narcissiflora	0.25	-	-	-	0	172	Ranuncolo d’un altra specie	Ranunculus repens	0.25
	139	Ranunculus tertius	Ranunculus velutinus	1022. 1023	Ranunculum secundum; Batrachium secundum; Apium risus; Herba Sardois	Ranunculus velutinus	0.5				2:57	Ranunculus primus Matthioli.	Ranunculus velutinus	0.5	726	Βατράχιον. Batrachion : Ranunculus primus	Ranunculus velutinus	0.5	-	-	-	0	172	Ranuncolo d’un altra specie	Ranunculus repens	0.25
	140	Ranunculus quartus	Anemone ranunculoides	1024	Ranunculum quartum; Batrachium quartum	Anemone ranunculoides, Anemone nemorosa! (Penzig: Anemone nemorosa)	0.5				7:59	Ranunculus quartus Fuch. lacteus. Ranunculus albus nemorensis Dodonaei.	Anemone ranunculoides	0.5	712	Βατράχιον: Batrachion: Ranunculus 4s candidus	Ranunculus aquatilis	0.25	-	-	-	0	172	Ranuncolo d’un altra specie	Ranunculus repens	0.25
	141	Ranunculus quintus	Anemone nemorosa	1025	Ranunculum quartum; Batrachium quartum	Anemone nemorosa	0.5				4:176	Ranunculus quartus Fuchsij lacteus. Ranunculus albus nemorensis. Strumea Plinij. Anemone quinta et sexta Dodonej.	Anemone nemorosa	0.5	716	Anemone candida	Anemone nemorosa	0.25	-	-	-	0	172	Ranuncolo d’un altra specie	Ranunculus repens	0.25
	142	Pseudo melanthium; Lolium fucsij	Agrostemma githago	519	Gith vel Ghitone vulgo; Melanthium falsum; Pseudomelanthium; Lolium Fucsii	Agrostemma Githago	0.5				6:27	Gith sive Githago. Pseudomelantium. Anthemum foliosum Theoph. Ruell. Nigella foliosa Gaza. Nigellastru. Gittone vulgo. Melanthium sylvestre quibusdam. Lychnis coronaria sylvestris quibusd. Lolium Fuchsio.	Agrostemma githago	0.25	407	Λιχνίς ἀγρία : Lichnis sylvestris : Gittone	Agrostemma githago (Caruel: Lychnis githago)	0.25	165	Myagron seu Melampyron Dio.	Agrostemma githago	0.25	-	-	-	0
	143	Ranuculus sextus aliquibus eneaphilon	Eranthis hyemalis	1019, 1020	Ranunculum tertium; Batrachium tertium	Eranthis hiemalis	0.5				4:173	Aconitum hiemale Belgar. Aconitum boetrachoides elleboraceum. Aconitum luteum minus lycoctonum Theoph. et Dodonaei. Ranunculus monophyllus et anemone Bonon. Lobell.	Eranthis hyemalis	0.25	703	Ελλεβορίνη : Elleborine: Epipactis	Eranthis hyemalis	0.25	-	-	-	0	91	Specie di un altro geranio	Eranthis hyemalis	0.25
	144	Raphanus	Armoracia rusticana	1038	Raphanus arab. off.	Armoracia rusticana (Penzig: Cochlearia armoracia)	0.75				4:155	Raphanus Mauritanorum.	Armoracia rusticana	0.75	541	Θλάσπι : Thlaspi maius. Cratevae: Raphano	Armoracia rusticana (Caruel: Cochlearia armoracia)	0.5	-	-	-	0	-	-	-	0
	145	Stachis species	Sideritis italica	1184	Stachis	Sideritis italica (Penzig: S. sicula)	1				2:61	Stachys vera Dioscoridis.	Sideritis cf. italica (Soldano: S. syriaca)	0.75	296	Στάχυς : Stachys: Madrisalvia	Stachys germanica	0.25	163	Stachys Dio. vulgo dicta Salvia sylvestris	Stachys germanica	0.25	3	Salvia selvatica	Sideritis italica (Camus and Penzig: Stachys italica)	0.25
	146	Pulegium	Mentha pulegium	1003. 1004	Pulegium maius; Polegiola quibusdam (1003). Pulegium minus; Polegiola quibusdam (1004)	Mentha pulegium	0.5	649	Pulegium maius	0.75	11:7	Pulegium foemina. Pulegiolo vulgo.	Mentha pulegium	0.5	329	Γλήχων : Pulegium	Mentha pulegium	0.5	-	-	-	0	137	Colamento montano delle spiciarie	Mentha pulegium	0.25
	147	sabina	Juniperus sabina	1072	Sabina secunda; Savina vulgo	Juniperus sabina	0.75				2:271	Sabina prima.	Juniperus sabina	0.75	17	Κέδρος : Cedrus. Diosc: Cedrus Lycia. Theoph : Pro Sabina	Juniperus phoenicea	0.25	64	Sabinae herbae Diosco. pa species.	Juniperus phoenicea	0.25	-	-	-	0
	148	Sannicula	Sanicula europaea	1086	Sannicula Fucsii; Consolida germ.	Sanicula europaea	0.5	714	Sannicula mas	0.75	7:136	Sanicula mas	Sanicula europaea	0.5	683	Sanicula	Sanicula europaea	1	76	Samnicula vulgaris	Sanicula europaea	0.5	-	-	-	0
	149	Piperitis; Lepidium Pauli Aginete	Lepidium latifolium	642	Lepidium Pauli; Piperitis vulgo vel Pipirella	Lepidium latifolium	0.75				1:374	Pipiritis. Lepidium Pauli.	Lepidium latifolium	1	548	Λεπίδιον : Lepidium: Herba pepe	Lepidium latifolium	0.5	187	Lepidium Pau. Aeginetae	Lepidium latifolium	0.5	68	Lepidio di Paolo e di Piinio	Lepidium latifolium	0.5
	150	Alchimilla; Stellaria; Planta leonis	Alchemilla vulgaris aggr.	40	Alchimilla; Pes leoninus; Stellaria vulgo	Alchemilla vulgaris	0.75				1:7	Alchymilla. Pes Leonis. Drosion a rore q. madet. Stellaria. Sanicula major quorundam.	Alchemilla vulgaris aggr.	0.5	161	Pes Leonis : Alchimilla maior	Alchemilla vulgaris	0.5	-	-	-	0	-	-	-	0
	151	Symphytum; consolida maior	Symphytum tuberosum	1209	Symphitum secundum; Consolida maior	Symphytum officinale, Pulmonaria officinalis	0.25				7:93	Symphytum maius flore purpureo.	Symphytum officinale, S. tuberosum	0.25	124	Σύμφυτον : Symphytum maius: Consolida maggiore	Symphytum officinale	0.25	126	Symphytum alterum Dio. Quem vulgo dicit consolida major	Symphytum officinale	0.25	47	Consolida maggiore ovver Alo	Symphytum officinale	0.25
	152	Tymus	Thymus vulgaris	1232	Thymum hortense	Thymus vulgaris	0.75	815	Thymum	1	14:264	Thymus.	Thymus vulgaris	1	342	Ἕρπυλλος: Serpyllum rectum	Thymus vulgaris	0.25	151	Serpyllum silvestre Diosco.	Thymus vulgaris	0.25	57	Timo	Thymus sp.	0.25
	153	Tribulus aquaticus	Trapa natans	1273	Tribulus aquaticus	Trapa natans	1				7:181	Tribulus aquaticus.	Trapa natans	1	-	-	-	0	-	-	-	0	35	Tribolo aquatico ed il suo fiore et ancho il frutto	Trapa natans	0.5
	154	Saxifragia fucsij alba; thera Rome	Saxifraga rotundifolia	1095	Saxifragia Fucsii	Saxifraga rotundifolia	0.5				2:160	Saxifragia alba.	Saxifraga rotundifolia	0.5	493	Saxífraga alba	Saxifraga rotundifolia	0.5	28	Alypon Diosco. seu Saxifraga seu Empetron	Euphorbia spinosa	0.25	-	-	-	0
	155	Spica celtica vulgo	Lycopodium annotinum	845	Nardus off.; Graminis species.	Lycopodium annotinum	0.25				2:318	Muscus terrestris secundus Trage.Muscus clavatus Lobell. Pes Leoninus. Chamaepeuce Cordo perperam. Spica celtica officinar.	Lycopodium clavatum	0.25	167	Chamaecyparissos	Lycopodium annotinum	0.25	-	-	-	0	-	-	-	0
	156	Sorbus torminalis	Sorbus torminalis	1180. 1181	Sorbus torminalis (1180)	Sorbus torminalis (1181)	1				2:156	Sorbus torminalis.	Sorbus torminalis	1	16	Sorba torminalis. Pli	Sorbus torminalis (Caruel: Pyrus torminalis)	0.75	7	Crategus frutex, quod vulgo dicitur l'Azeruolo salvatico seu Sorba torminalis	Sorbus torminalis	0.25	-	-	-	0
	157	Acicula; scandix	Scandix pecten-veneris	1097	Scandix; Aguselli vulgo.	Scandix Pecten Veneris	0.5				4:195	Scandix.	Scandix pecten-veneris	0.5	727	Σκάνδιξ: Scandix: Acicula	Scandix pecten-veneris	0.75	30	Schandix Diosch	Scandix pecten-veneris	0.5	-	-	-	0
	158	Caulis tribuli aquatici	Myriophyllum spicatum	-	-	-	0				6:165	Myriophyllum aquaticum minus.	Myriophyllum spicatum	0.5	-	-	-	0	-	-	-	0	-	-	-	0
	159	Stechas arabica	Lavandula stoechas	1199	Stoecas; Sticados arab. Off.	Lavandula stoechas	0.75				2:77	Stechas sive Sticas Arabica.	Lavandula stoechas	0.75	348	Στοιχάς: Stoechas: Sticados	Lavandula stoechas	0.5	90	Stoecas Dios. vulgo lo Stichados	Lavandula stoechas	0.25	-	-	-	0
	160	Peucedanum	Peucedanum officinale	945	Peucedo; Finocchiella	Peucedanum officinale	0.5				2:29	Peucedanum aliud.	Peucedanum officinale	0.75	75	Πευκέδανος : Peucedanum :	Peucedanum officinale	0.5	-	-	-	0	-	-	-	0
	162	Trifolium odoratum Germanicum	Trigonella caerulea	758	Melilotus verus; Sertula campana	Trigonella coerulea	0.25				4:245	Trifolium odoratum alterum Dod. Lotus sativa Fuchsij et Dod. Lotus sylvestris Matth. et Anguill. Lotus hortorum odora Lob. An Mel frugum Theoph. Lobelio.	Trigonella caerulea	0.25	-	-	-	0	49	Trifolium odoratum Diosco.	Bituminaria bituminosa (Chiovenda: Psoralea bituminosa)	0.25	-	-	-	0
	163	Uva crispina	Ribes uva-crispa	1042	Ribes vulgata	Ribes Uva crispa	0.25				2:48	Uva crispa. Uva crispina. Uva marina. Grossularia alba. Crispino vulgo.	Ribes uva-crispa	0.5	-	-	-	0	-	-	-	0	-	-	-	0
	164	Caracies tithymalus	Euphorbia characias	1239	Tithymalus Characias; Salce lattarolo	Euphorbia palustris	0.25				2:178	Tithymalus Amygdaloides.	Euphorbia characias	0.25	578	ὁ Καρακίας : Caracias: Esula maggiore	Euphorbia characias	0.5	118	Tithymali species prima Characias appellata seu Tithymalus mas Diosco.	Euphorbia characias	0.25	155	Tithimallo Caracia	Euphorbia sp. (not E. characias)	0.25
	165	Paralios tithymalus	Euphorbia paralias	1241	Tithymalus Paralius; Paralius	Euphorbia Paralias	1				2:175	Tithymalus paralius.	Euphorbia paralias	1	583	ὁ παράλιος: Paralius: Marittimus	Euphorbia paralias	0.5	121	Tithymali 3a species. Paralios seu marinus appellata a Diosco.	Euphorbia paralias	0.25	-	-	-	0
	166	Ciparissias tithimalus	Euphorbia cyparissias	1243	Tithymalus Cyparissias; Cyparissias	Euphorbia Cyparissias	1				7:162	Tithymalus Cyparissios.	Euphorbia cyparissias	1	580	ὁ Κυπαρισςίας : Cyparissias: Esula minore	Euphorbia cyparissias	0.5	124	Tithymali species 3, 5 Diosco. Cyparissia appellata	Euphorbia cyparissias	0.25	14	Iva moschata	Euphorbia cyparissias	0.25
	169	Staphis agria	Delphinium staphisagria	1187	Staphisagria; Herba pedicularis	Delphinium staphisagria	0.5				16:126	Staphis agria.	Delphinium staphisagria	1	704	Σταφίς ἀγρία: Staphisagria: Strafizeca	Delphinium staphisagria	0.5	44	Staphis Agria Dioschoridis vulgo la staphizeca - Folium Staphisagriae D.	Delphinium staphisagria	0.25	-	-	-	0
	171	Talictrum	Thalictrum aquilegiifolium	1222	Thalictrum quibusdam	Thalictrum aquilegiifolium	1				2:209	Thalictrum nigrum.	Thalictrum aquilegiifolium	0.75	115	Θαλίετρον : Thalietron montanum	Thalictrum aquilegifolium	0.5	65	Talliatrum	Thalictrum aquilegifolium	1	83	Talitron over Talictro	Thalictrum aquilegifolium	1
	172	Tragopagon; Barba hircina lurea	Tragopogon pratensis	1263-1269	Tragopocon; Barba hirci; Hirci barbula	Scorzonera hispanica (1263). Tragopogon major (1264. 1265). Tragopogon porrifolius (1266). Tragopogon crocifolius (1267). Podospermum laciniatum (1268). Hypochaeris radicata (1269).	0.25				7:165	Tragopogon primum Matth. sive barba hirci.	Tragopogon pratensis	0.75	227	Τραγοπώγων : Tragopogon: Barba hircina : Sassefrica	Tragopogon pratensis	0.5	-	-	-	0	124	Barba Ircina ouer Barba di Becho	Tragopogon pratensis	0.5
	173	Solanum somniferum	Withania somnifera	1170	Solanum somniferum	Wihania somnifera	1				9:71	Solanum somnificum Matth.	Withania somnifera	0.75	389	Στρύχνος ὑπνωτικός: Solanum somniferum	Withania somnifera	0.5	-	-	-	0	66	Solatro sonifero over bella donna	Atropa belladona	0.25
	174	Epimedion ab aliquibus; Trinitas vulgo	Hepatica nobilis	-	-	-	0	852	Trinitas vulgo	0.25	4:236	Herba Trinitatis Matth. Hepatica Herbariorum. Trifolium hepaticum. Epimedium quorundam et Tragi Cordo.	Hepatica nobilis	0.5	641	Ἐπιμήδιον : Epimedium : Trinitas	Hepatica nobilis	0.5	-	-	-	0	49	Trinittas;	Hepatica nobilis (Camus and Penzig: H. triloba)	0.5
	175	Ricinus; cici; Mira sole	Ricinus communis	1045	Ricinus; Cataputia maior; Cici; Croton; Girasole vulgo; Mirasole vulgo; Palma Christi Platearii	Ricinus communis	0.5				2:44	Κίκη vel Κρότων Graecis. Ricinus latinis. kerua mauritanis. Cataputia maior officinis. Pentadactylon quibusdam. Palma Christi quibusdam. Granum regium mesue. Girasole vulgo.	Ricinus communis	0.25	577	Κίκι : Cici: Ricinus: Girasole maggiore	Ricinus communis	0.5	155	Folium Ricini Diosch.	Ricinus communis	0.5	41	Ricino over catapucia	Ricinus communis	0.5
	176	Taxus	Taxus baccata	1215	Taxus vel Smilax	Taxus baccata	0.5	802	Taxus	0.75	4:221. 12:100. 13:3	Taxus	Taxus baccata	1	31	Σμίλαξ: Smilax: Taxus: Nasso	Taxus baccata	0.5	52	Taxus seu Smilax arbor, a Diosco. descripta	Taxus baccata	0.25	-	-	-	0
	177	Telephyon; tortorella vulgo	Cerinthe minor	1216	Telephium; Colombina vulgo; Tortorella vulgo	Cerinthe minor	0.75	803	Telephium. Tortorella vulgo	1	12:107	Cerinthe alia. Telepium quib. perperam.	Cerinthe majoir	0.5	123	Cerinthe. Pli: Pulmonaria romana	Cerinthe major (Caruel: Cerinthe aspera)	0.25	-	-	-	0	-	-	-	0
	178	Caparis non spinosa	Capparis orientalis	231	Capparis	Capparis orientalis (Penzig: Capparis rupestris)	0.75				1:79	Capparis sine spinis.	Capparis orientalis (Soldano: Capparis spinosa subsp. rupestris)	1	651	Κάππαρις: Capparis	Capparis orientalis (Caruel: Capparis rupestris)	0.5	-	-	-	0	61	Caparo	Capparis spinosa	0.75
	179	Bechion; tussilago; farfarella; ungula caballina	Tussilago farfara	179	Bechium; Farfara; Farfarella; Pianatella; Tussilago; Ungula caballi	Tussilago farfara	0.75				2:164	Tussilago Matthioli. Farfara et Ungula Caballina Officinis. Βήχιον Graecis. Tiphium Theophrasti quibusdam.	Tussilago farfara	0.5	209	Βήχιον : Bechium : Tussilago: Farfara	Tussilago farfara	0.5	-	-	-	0	95	Tossilagine ouer Farfara	Tussilago farfara	0.5
	180	Cicutaria; seseli poloponensi	Chaerophylum aureum	1134	Seseli polop.; Cicutaria vulgo	Chaerophyllum aureum	0.75				4:220	Seseli Peloponense aliquibus. Cicuta Cortusio. Cicutaria alba.	Chaerophyllum aureum	0.5	90	Σέσελι : Seseli Peloponnense	Peucedanum sulcatum	0.25	-	-	-	0	-	-	-	0
	181	Tora herba; Aconitum pardalianches ab aliquibus	Ranunculus thora	921	Paris herba; Pardalianches quibusdam; Aconitum Pardalianches quibusdam.	Paris quadrifolia	0.25	553	Herba tora	0.5	7:236	Aconitum pardalianches Gesneri Limeum Pardalianchis genus unico folio Dalechampij. Cyclaminus tertius Plinij alijs.	Ranunculus thora	0.25	705	Aconitum: Lycochthonon : Napello	Delphinium velutinum	0.25	12	Folium Achonitus alterae	Aconitum napellus	0.25	105	Aconitto Pardaliante	Doronicum pardalianches	0.25
	182	Testiculus pˢ	Dactylorhiza romana	364	Cynosorchis	Dactylorhiza romana (Penzig: Orchis pseudo-sambucina)	0.25				7:172	Testiculi alia species.	Dactylorhiza sp.	0.25	628	Κυνός ὄρχις : Cynos orchis : Testiculus canis : Palma christi	Dactylorhiza maculata	0.25	-	-	-	0	-	-	-	0
	183	Testiculus 2ˢ	Platanthera bifolia	-	-	-	0				2:83. 7:169	Satyrium verum. Triorchis lutea Gemmae secundum Lobellium (2:83). Orchis serapias primus Dodon. Hermaphoroditica secunda Cornelij Gemma sive Orchis spherodes disphylla Lobell (7:169)	Platanthera bifolia	0.25	625	Κυνός ὄρχις : Cynos orchis : Testiculus canis: Satyrio	Platanthera bifolia	0.25	-	-	-	0	-	-	-	0
	184	Testiculus 3ˢ	Serapias vomeracea	360. 370	Cynosorchis; Satyrium quibusdam (360). Cynosorchis; Triorchis quibusdam (370)	Serapias vomeracea (Penzig: S. longipetala)	0.25				2:265	Testiculus viperinus. Testiculus tertius Matth.		0.75	626	Κυνός ὄρχις : Cynos orchis : Testiculus canis: Satyrio	Serapias lingua	0.25	-	-	-	0	-	-	-	0
	185	Testiculus 4ˢ	Orchis simia	361	Cynosorchis	Orchis simia	0.25				4:105	Palma Christi maculata Serapias foemina pratensis. Satyrium basilicum alterum Dodon. Satyrium basilicum mas alterum Alberti. Orchis foemina Tragi.	Orchis simia	0.25	627	Κυνός ὄρχις : Cynos orchis : Testiculus canis: Satyrio	Orchis laxiflora	0.25	-	-	-	0	-	-	-	0
	186	Testiculus 5ˢ	Orchis militaris	359	Cynosorchis; Satyrium quibusdam; Triorchis quibusdam	Orchis militaris	0.25				4:252	Testiculi alia species. Orchis Myoides Gemmae forte.	Orchis provincialis	0.25	627	Κυνός ὄρχις : Cynos orchis : Testiculus canis: Satyrio	Orchis laxiflora	0.25	-	-	-	0	-	-	-	0
	187	Timelea	Daphne gnidium	1230	Thymaelea; Olivella vulgo	Daphne Gnidium	0.5				8:57	Chamaelea. Dorycnium alijs. Thymaelea minor Cordi.	Daphne striata	0.25	366	Θυμελαία: Thymelaea: Mezereon	Daphne gnidium	0.5	18. 115	Thymelea Dioscoridis. (18). Thimelea Dio. (115)	Daphne gnidium	0.75	-	-	-	0
	188	Filix mas	Polystichum setiferum	466	Filix mas	Polystichum setiferum! (Penzig: Aspidium aculeatum)	1				1:195	Filix mas.	Polystichum aculeatum	0.25	768	Πτέρις : Filix mas palustris: Felce delle paludi	Osmunda regalis	0.25	160	Filicis minoris species cum fore Diosco.	Osmunda regalis	0.25	-	-	-	0
	189	Tonacetum	Tanacetum vulgare	1214	Tanacetum; Daneta vulgo; Sideritis altera quibusdam	Tanacetum vulgare	0.5				2:169	Athanasia seu Tanacetum Matth. et Officinis. Artemisia monoclonos Fuchsij. Artemisia Tragates seu Tragetes Apuleio.	Tanacetum vulgare	0.25	190	Ἀρτεμισία μονόκλωνος : Artemisia Monoclonos : Athanasia : Tanacetum : Daneda	Tanacetum vulgare	0.5	-	-	-	0	-	-	-	0
	190	Fructus mandragore	Mandragora officinarum	740. 741	Mandragoras foem. (740). Mandragoras mas. (741)	Mandragoras vernalis	0.75	468	Mandragoras	1	9:120	Mandragora foemina.	Mandragora officinarum	0.75	395	Μανδραγόρας: Mandragoras mas	Mandragora officinarum (Caruel: M. officinarum)	0.5	-	-	-	0	-	-	-	0
	190	Solanum maius; Mandragoras morion	Atropa belladona	1173	Solanum maius; Herba bella; Mandragoras Morion	Atropa Belladona	0.75				2:118	Solanum somnificum.	Atropa belladona	0.5	391	Cucubalum. Pli: Solanum montanum: Solatro maggiore	Atropa belladona	0.25	184	Stricnon graecorum quae est Solatri Majoris Dio: species seu Cucubalum Plin.	Atropa belladona	0.25	66	Solatro sonifero over bella donna	Atropa belladona	0.25
	191	Viscum	Viscum album	1331	Viscum maius alpinum	Viscum album	0.5	877	Viscum maius	0.75	7:199	Viscum.	Viscum album	1	-	-	-	0	-	-	-	0	-	-	-	0
	192	Onobrichis; Turindula vulgo; Hlarica vulgo	Galega officinalis	871	Onobrichis od.; Onobrichis vera; Ghiarica vulgo	Galega officinalis	0.5				1:345	Onobrychis. Regalega Vulg. flore albo.	Galega officinalis	0.5	453	Onobrychis altera: Gralega: Lavanese	Galega officinalis	0.5	-	-	-	0	-	-	-	0
	193	Valeriana minor; phu Minus	Valeriana officinalis	950. 952	Phu, sive Valeriana	Valeriana officinalis	0.75				2:230	Valeriana seu Phu minus.	Valeriana officinalis	0.75	114	Φοῦ: Phu: Valeriana	Valeriana officinalis	0.5	-	-	-	0	28	Phu over Valeriana minore	Thalictrum angustifolium	0.25
	194	Valeriana tertia; Valerianone; Verde marca vulgo	Thalictrum flavum	953	Phu falsum; Pseudovaleriana; Valeriana falsa	Thalictrum angustifolium	0.25				2:165	Tarictrum.	Thalictrum flavum	0.25	118	Θαλίετρον : Thalietron campestre: Verdemarco	Thalictrum angustifolium	0.25	-	-	-	0	109	Valeriana di un altra specie	Thalictrum sp.	0.25
	195	Cali	Limbarda crithmoides	419	Empetrum; Alcali quibusdam; Cali quibusdam	Limbarda crithmoides (Penzig: Inula crithmoides)	0.5				1:173	Empetron. Calcifraga.	Limbarda crithmoides (Soldano: Inula crithmoides)	0.25	183	Ἀνθυλλίς : Antbyllis secunda	Limbarda crithmoides (Caruel: Inula crithmoides)	0.25	-	-	-	0	-	-	-	0
	196	Clementis Daphnoydes; Unica per unice	Vinca minor	310	Clematis prima; Daphnoide Clematis; Pervenca; Vinca punicea	Vinca minor	0.5				1:131	Clematis Daphnoides Dioscor. Vinca pervinca Plinii.	Vinca minor	0.75	514	Clematis daphnoides altera: Vincapervinca Pli : Provinca :	Vinca minor	0.5	-	-	-	0	-	-	-	0
	197	Graminis flos	Bothriochloa ischaemum	-	-	-	0				-	-	-	0	-	-	-	0	-	-	-	0	-	-	-	0
	198	Verbascum Fucsij	Primula elatior	1305	Verbascum minus; Verbascum vulgo; Phlomos	Primula elatior	0.5				13:123	Primula veris flore ramoso.	Primula elatior	0.25	398	Φλόμις : Phlomis : Verbasculum	Primula veris (Caruel: P. suaveolens)	0.25	94	Phlomis seu Verbasus Minor Diosco. et Duodecatheon Plinii	Primula veris (Chiovenda: P. officinalis)	0.25	-	-	-	0
	199	Viola arborescens alba	Viola mirabilis	1329	Viola arborea	Viola mirabilis	0.75				4:36	Viola nigra seu purpurea Matth. Viola Martia. Mater Violarum. Viola mammola vulgo.	Viola mirabilis	0.5	645	Φλόγιον : Phlogion. Theoph: Viola flammea : Iacea	Viola tricolor	0.25	-	-	-	0	154	Viole Paonasse doppie	Viola tricolor	0.25
	200	Viola arborescens coerulea	Viola canina	1329	Viola arborea	Viola mirabilis	0.25				4:274	Viola alba.	Viola canina	0.5	645	Φλόγιον : Phlogion. Theoph: Viola flammea : Iacea	Viola tricolor	0.25	-	-	-	0	154	Viole Paonasse doppie	Viola tricolor	0.25
	201	Alyson aliud Plinij	Cruciata laevipes	102	Aparine laevis latifolia	Cruciata laevipes (Penzig: Galium cruciata)	0.25				3:12	Aparine species. Crucifera vulgo. Galio congener. Alysson quibusdam. Cruciata minor Lobell.	Cruciata laevipes	0.5	562	Crucialis:	Cruciata laevipes (Caruel: Galium cruciata)	0.25	-	-	-	0	-	-	-	0
	202	Viola humilis alba	Viola odorata	1326. 1327	Viola matron. vel usualis (1326). Viola usualis (1327)	Viola odorata	0.5				1:325	Viola matronalis. Mater violarum.	Viola odorata	0.5	645	Φλόγιον : Phlogion. Theoph: Viola flammea : Iacea	Viola tricolor	0.25	-	-	-	0	154	Viole Paonasse doppie	Viola tricolor	0.25
	203	Viola humilis nigra	Viola odorata	1326. 1327	Viola matron. vel usualis (1326). Viola usualis (1327)	Viola odorata	0.5				1:325	Viola matronalis. Mater violarum.	Viola odorata	0.5	645	Φλόγιον : Phlogion. Theoph: Viola flammea : Iacea	Viola tricolor	0.25	-	-	-	0	154	Viole Paonasse doppie	Viola tricolor	0.25
	204	Spondilum	Heracleum sphondylium	183	Sphondilium	Heracleum sphondylium	1				2:127	Sphondilium. Panax Heracleum.	Heracleum sphondylium	0.5	69	Σφονδύλιον : Sphondylium : Panacea	Heracleum sphondylium (Caruel: H. polliniatum)	0.5	-	-	-	0	-	-	-	0
	205	Veronica fucsij	Veronica prostrata	1309, 1310	Veronica vulgo	Veronica spicata	0.25				2:235	Veronica mas Fuchsij.	Veronica officinalis	0.25	482	Veronica mas	Veronica officinalis	0.25	182	Veronica Fuxii	Kickxia spuria (Chiovenda: Linaria spuria)	0.25	-	-	-	0
	206	Oriza plinij	Arrhenatherum elatius	879	Oriza; Phoenix quibusdam	Arrhenatherum elatius	0.5				2:283	Oryza Plinij. Gramen bulbosum seu nodosum Lobell.	Arrhenatherum elatius	0.5	265	Bromos. Pli	Arrhenatherum elatius (Caruel: A. avenaceum)	0.25	-	-	-	0	-	-	-	0
	207	Armel vulgo	Scrophularia canina	1070	Ruta syl. Arm.; Harmela Diosc.; Harmel off.	Scrophularia canina	0.75				7:49	Ruta syl. sive canina, sive foetida. Harmola. Herba S. Antonij Lobell. Galeopsis aut scrophularia tertia Dodon.	Scrophularia canina	0.25	471	Σιδηρῖτης: Sideritis secunda	Scrophularia canina	0.25	-	-	-	0	150	Coniza minore	Scrophularia canina	0.25
	208	Tunium Theoph.	Juniperus phoenicea	1296	Tunium vel Tunia; Juniperus maior quibusdam.	Juniperus phoenicea	0.5				2:88. 2:157	Sabina prima.	Juniperus phoenicea	0.25	17	Κέδρος : Cedrus. Diosc: Cedrus Lycia. Theoph : Pro Sabina	Juniperus phoenicea	0.25	64	Sabinae herbae Diosco. pa species.	Juniperus phoenicea	0.25	-	-	-	0
	209	Flamula iovis	Clematis recta	471	Flammula recta; Clematis secunda alia	Clematis recta	0.5				15:176	Clematis recta. Flammula Iovis.	Clematis recta	0.5	674	Κληματίς : Clematis 2a: Flammula: Viticella	Clematis flammula	0.25	142	Clematis altera Dios. vulgo, Flammula Jovis dicta	Clematis viticella	0.25	129	Fiammola del Mattioli	Clematis vitalba	0.25
	210	Gentiane spes	Gentiana asclepiadea	492	Gentianae species; Cruciata fucsii	Gentiana asclepiadea	0.5				1:220	Gentiana fl. albo seu Gentianella.	Gentiana asclepiadea	0.5	502	Gentiana: Cruciata	Gentiana asclepiadea	0.5	-	-	-	0	-	-	-	0
	211	Struthium; Lanaria; Guadarella vulgo	Reseda luteola	608	Isatis pl.; Glastum syl.; Guaderella; Lutea Plinii aliquibus	Reseda luteola	0.5				1:255	Isatis sativa. Guadarella.	Reseda luteola	0.5	696	Guadarella de Tintori	Reseda luteola	0.5	-	-	-	0	-	-	-	0
	212	Alga; fucus marinus	Posidonia oceanica	-	-	-	0				2:257	Fucus sive Alga marina graminea. Palea marina vulgo Monspeliensibus.	Posidonia oceanica	0.5	763	Alga	Posidonia oceanica (Caruel: P. caulini)	0.5	-	-	-	0	-	-	-	0
	213	Absyntium fuscij	Descurainia sophia	8	Absynthium fucsij	Descurainia sophia (Penzig: Sisymbrium sophia)	1				1:43	Nasturtium Fuchsii. Absynthium Seriphium. Cordi Fuchsii. Sophia Chyrurgorum Pl. Thalictrum Dod. Accipitrina Gualteri	Descurainia sophia (Soldano: Sisymbrium sophia)	0.25	-	-	-	0	-	-	-	0	-	-	-	0
	214	Aloes lacustris	Stratiotes aloides	51	Aloe aquatica	Stratiotes aloides	0.75				1:56	Aloe palustris. Stratiotes aquatica.	Stratiotes aloides	0.5	-	-	-	0	-	-	-	0	-	-	-	0
	215	Imperatoria Brasavoli; Herba Rena Vulgo	Peucedanum ostruthium	576. 577	Herba rene	Peucedanum ostruthium (Penzig: Imperatoria ostruthium)	0.5				1:258	Herba Rhema. Smyrnium aliq. Laserpitium germanicum. Astrantia. Imperatoria secunda.	Peucedanum ostruthium (Soldano: Imperatoria ostruthium)	0.5	73	Laserpitium germanicurn : Herba Rena	Laserpitium latifolium	0.25	-	-	-	0	-	-	-	0
	216	Abrotonum mas	Artemisia campestris	4	Abrotonum mas, Brotono vulgo	Artemisia camphorata	0.25				5:51	Abrotonum mas.	Artemisia camphorata	0.25	198	Ἀβρότονον : Abrotonum mas	Artemisia camphorata	0.25	-	-	-	0	4	Abrotano maschio	Santolina chamaecyparissus	0.25
	217	Ammi verum	Ammoides pusilla	67	Ammi verum	Ammoides pusilla (Penzig: Ptychotis verticillata)	1				2:348	Ammi verum Matth.	Ammoides pusilla	0.75	65	Ἄμμι; Ammi; Ameos	Ammoides pusilla (Caruel: Ptychotis verticillata)	0.5	-	-	-	0	-	-	-	0
	218	Archangelica humilis	Campanula glomerata	130-136	Arcangelica vulgo; Medii species forte	Campanula latifolia (129-131). Campanula bononiensis (132. 135). Campanula Trachelium (133, 13, 136)	0.25				9:108	Trachelium minus. Archangelica.	Campanula glomerata	0.5	670	Medion: Archangelica	Campanula trachelium	0.25	-	-	-	0	-	-	-	0
	219	Alison Plinij	Galium odoratum	60	Alyssum plinii	Galium odoratum (Penzig: Asperula odorata)	1				8:3	Alyssum Plinij. Spergula odorata.	Galium odoratum	0.5	542	Ἄλυσον : Alysson	cf. Alyssum allysoides (: A. campestre)	0.25	-	-	-	0	-	-	-	0
	222	Alimus	Atriplex portulacoides	541	Halimus quibusdam	Atriplex portulacoides! (Penzig: Atriplex halimus)	1				1:5	Halimus Diosc. Portulaca marina	Atriplex portulacoides!	0.5	153	Άλιμος: Halimus (Lib. iV, cap. 24: Halimum primum)	Atriplex portulacoides!	0.5	-	-	-	0	-	-	-	0
	223	Dictamus vulgaris	Dictamnus albus	395	Dictamnus bonon.; Tragium quibusdam	Dictamnus albus	0.5				3:165	Fraxinella seu Dictamnum album. Tragium Guilandini.	Dictamnus albus	0.5	737	Dittamo bianco: Frassinello	Dictamnus albus	0.5	-	-	-	0	99	Dittamo biancho ed il suo fiore	Dictamnus albus	0.25
	224	Dictamus cretensis	Origanum dictamnus	394	Dictamnus tertius	Origanum dictamnus	0.75				1:169	Dictamnum creticum.	Origanum dictamnus	1	341	Δίκταμνος : Dictamum	Origanum dictamnus	0.5	-	-	-	0	13	Dittamo di Candia	cf. Ballota pseudodictamnus	0.25
	226	Atriplex silvestris	Chenopodium opulifolium	164	Atriplex syl.; Treplese vulgo.	Chenopodium opulifolium	0.5	108	Atriplex sylvestris	0.75	1:33	Atriplex sylvestris.	Chenopodium opulifolium	1	150	Ατράφαξις: Atraphaxis: Atriplex sylvestris : Pes anserinus	Chenopodium murale	0.25	-	-	-	0	-	-	-	0
	227	Latiris tithymalus; Cataputia minor	Euphorbia lathyris	1246	Tithymalus Latyris; Latyris; Cataputia minor arab. off.	Euphorbia lathyris	0.75	823	Thitymalus lathyris. Cataputia minor	1	2:173	Lathyris Matth. Tithymalus quibusdam. Cataputia minor offic.	Euphorbia lathyris	0.75	588	Λαθυρίς : Lathyris : Cataputia	Euphorbia lathyris	0.5	-	-	-	0	19	Lathiri	Euphorbia lathyris	0.5
	228	Asclepias Fucsij	Vincetoxicum hirundinaria	150	Asclepias quibusdam; Cynocrambe quibusdam	Vincetoxicum hirundinaria (Penzig: Cynanchum vincetoxicum)	0.5				-	-	-	0	515	Ἀσκλεπιάς : Asclepias: Vincetossico	Vincetoxicum hirundinaria (Caruel: Vincetoxicum officinale)	0.5	13	Asclepias Diosco.	Vincetoxicum hirundinaria (Chiovenda: Vincetoxicum officinale)	0.75	-	-	-	0
	229	Teombrotion plinij	Amaranthus tricolor	1218	Teombrotion Plinii; Bliti species	Amarantus tricolor! (Penzig: Amaranthus retroflexus)	0.5				2:168	Amaranthus tricolor Lobell. Symphonia Plinij Dalechamp. Gomphrena. Cremphena. Symphona. Symphena. Gelosia Trago. Theombroton Persarum forte apud Plinium. Papagallo Flandris.	Amaranthus tricolor	0.25	135	Βλήττον: Blitum narium (Lib. IV, cap. 26 : Bliti peregrini alterum genus)	Amaranthus tricolor	0.25	-	-	-	0	-	-	-	0
	230	Draba; Arabis	Lepidium draba	407	Draba; Arabis	Lepidium draba	1				3:153	Draba seu Arabis Matth.	Lepidium draba (Soldano: Cardaria draba)	0.75	543	Δράβη : Draba: Arabis	Lepidium draba	0.75	194	Ammi Dios.	Lepidium draba	0.25	-	-	-	0
	232	Apios	Lathyrus pannonicus	112	Apios	Lathyrus pannonicus (Penzig: Orobus pannonicus var. varius)	1				15:44	Apio Fuchsij congener.	Lathyrus pannonicus	0.75	-	-	-	0	-	-	-	0	81	Apios falso del BSatthioli	Lathyrus tuberosus	0.25
	233	Aristolochia rotunda cum flo.	Aristolochia rotunda	139	Aristolochia rot.; Strologia vulgo.	Aristolochia rotunda	0.5	92	Aristolochia rotunda	0.75	2:380	Aristolochia foemina sive rotunda.	Aristolochia rotunda	0.5	649	Ἀριςολοχία ςρογγύλη : Aristolochia rotunda	Aristolochia rotunda	0.5	-	-	-	0	163	Aristologia rottonda	Aristolochia rotunda	0.75
	234	Dryopteri	Asplenium adiantum-nigrum	410	Dryopteris	Asplenium adiantum-nigrum	1				1:159	Dryopteris.	Asplenium adiantum-nigrum	1	754	Δρυοπτερίς : Dryopteris montana	Asplenium adiantum-nigrum	0.5	-	-	-	0	-	-	-	0
	235	Eupatorium Mesue; Ageraton diasc.	Achillea ageratum	26	Ageratum; Camphorata off.; Eupatorium mes.	Achillea ageratum	0.75				2:349	Ageratum tertium Matth. Eupatorium Mesue. Herba Giulia.	Achillea ageratum	0.5	191	Ἀγήρατον: Ageraton : pro Eupatorio Mesues : Camphorata	Achillea ageratum	0.5	61	Eupatorium Avicennae	Eupatorium cannabinum	0.25	32	Agrimonia over Eupatorio	Agrimonia eupatorium	0.25
	236	Nimphea lutea; Nenuphar citrinum	Nuphar lutea	853	Nymphaea lutea; Nenuphar citrinum	Nuphar luteum	1				6:191	Nymphea maior alba Diosc. Matth. Nenufar Arab. et officinis.	Nuphar lutea	0.5	652	Νυμφαία: Nymphaea: Ungula caballina :Nenupharo	Nymphaea alba, Nuphar lutea	0.5	-	-	-	0	-	-	-	0
	237	Gladiolus Theoph.	Butomus umbellatus	521	Gladiolus theophrasti	Butomus umbellatus	1				1:76	Butomos Theophr. Juncus aquaticus. Holoschaenos Guillandini. Iuncus floridus.	Butomus umbellatus	0.25	684	Βούτομος : Butomus faemina. Theoph	Butomus umbellatus	0.25	-	-	-	0	-	-	-	0
	238	Nenuphar album; Nimphea alba	Nymphaea alba	852	Nymphaea alba; Nenuphar arab.; Taglieri vel Taglieracci vulgo.	Nymphaea alba	0.5	526	Nymphaea alba, Nenuphar off.	0.75	6:192	Cardamon sive Nasturtium hortense.	Nymphaea alba	0.25	652	Νυμφαία: Nymphaea: Ungula caballina :Nenupharo	Nymphaea alba, Nuphar lutea	0.5	-	-	-	0	-	-	-	0
	239	Alliaria; Pes asininus	Alliaria petiolata	47	Alliaria vulgo; Scordotis pl.	Alliaria officinalis	0.5				2:353	Alliaria Dodon. Pes asinus Pandectario. Pes sacerdotis forte Plinjo.	Alliaria petiolata	0.5	557	Alliaria:	Alliaria petiolata (Caruel: Sisymbrium alliaria)	0.5	68	Alliaria	Alliaria petiolata (Chiovenda: Alliaria officinalis)	0.5	-	-	-	0
	240	Ben Ruben aliud	Limonium bellidifolium	187	Ben rubrum; Tripolium quibusdam	Statice Limonium	0.25				4:339	Ben rubrum minus. Saxifragia marina alijs.	Limonium sp.	0.25	141	Τριπόλιον: Tripolium: p Been rubro	Limonium vulgare (Caruel: Statice limonium)	0.25	104	Folium Beem rubri vulgaris	Limonium vulgare (Chiovenda: Statice limonium)	0.25	-	-	-	0
	241	Cardus benedictus; Acancium a non nulis	Centaurea benedicta	235	Carduus bened. off.; Herba Turca; Senecio quibusdam.	Centaurea benedicta (Penzig: Carbenia benedicta)	0.5				5:98	Carduus benedictus. Cnicus syl. alter Theoph. an Carduus syl. secundus Theoph.	Centaurea benedicta (Soldano: Cnicus benedictus)	0.25	236	Ἀκάνθιον : Acanthium	Onopordum acanthium	0.25	130	Charduus benedicta. Vulgo, il chardo sancto.	Centaurea benedicta (Chiovenda: Carbenia benedicta)	0.25	162	Acanthio selvaticho	Onopordon acanthium	0.25
	242	Androseomon	Hypericum tetrapterum	80	Androsemon; Hypericum 3um, Perforata 3.a	Hypericum tetrapterum (Penzig: H. quadrangulum)	0.5				1:17. 1:53	Ascyron (1:17). Aphaca sylvestris (1:53)	Hypericum tetrapterum	0.25	634	Ἀσκυρον : Ascyron	Hypericum tetrapterum	0.25	86	Androsemon Di. quod est Hiperici 2a species.	Hypericum hirsutum	0.25	-	-	-	0
	243	Althea	Lavatera olbia	53, 54	Althea; Ibiscus; Malvaviscus	Lavatera olbia	0.5				7:206	Althea.	Althaea officinalis	0.25	689	Ἀλθαία: Althaea. Theoph	Abutilon theophrasti (Caruel: A. avicennae)	0.25	-	-	-	0	-	-	-	0
	244	Althea; Hibiscus; Malvaviscus	Althaea officinalis	55	Althea; Althea Diosc.; Ibiscus; Malvaviscus	Althaea officinalis	0.75				1:46	Althea. Ibiscus.	Althaea officinalis	0.75	691	Ἀλθαία: Althaea. Diosc: Bismalva: Malvavischio	Althaea officinalis	0.5	-	-	-	0	-	-	-	0
	245	Haster aticus	Tripolium pannonicum subsp. tripolium	161	Asteracticus; Amellus virg. quibusdam	Aster amellus	0.25				2:249	Amelli species. Aster conyzoides Gasneri.	Tripolium pannonicum subsp. tripolium (Soldano: Aster tripolium)	0.25	182	Aster atticus alter	Inula hirta	0.25	-	-	-	0	-	-	-	0
	249	Epithimum	Cuscuta epithymum	420	Epithymum off.	Cuscuta epithymum	0.75				1:173	Cuscuta.	Cuscuta epithymum	1	352	Κάσςυθα: Cassutha: Cuscuta	Cuscuta epithymum	0.5	154	Orobanche Theophrasti	Cuscuta epithymum	0.25	118	Cuschutta	Cuscuta epithymum	0.5
	250	Agnus; vitex	Vitex agnus-castus	1333	Vitex vel Agnus castus off.	Vitex Agnus castus	0.75				8:32	Vitex. Agnus castus.	Vitex agnus-castus	0.75	59	Ἄγνος : Agnus: Vitex: Agnocasto	Vitex agnus-castus	0.5	60	Vitex seu Agnos index et vulgo d' Agnus Chastus frutex quae sane species differt ab alia quae arborescit et corum differentia maxime in floribus sita est	Vitex agnus-castus	0.25	20	Agno casto over arbor casto	Vitex agnus-castus	0.5
	251	Empetron; Cali	Limbarda crithmoides	419	Empetrum; Alcali quibusdam; Cali quibusdam	Inula crithmoides	0.75				5:187	Empetrum.	Limbarda crithmoides (Soldano: Inula crithmoides)	0.5	109. 183	Ἔμπετρον: Empetron alterum: Fendesasso (109). Ἀνθυλλίς : Antbyllis secunda (183)	Indet. (109). Limbarda crithmoides (Caruel: Inula crithmoides, 183)	0.25	28	Alypon Diosco. seu Saxifraga seu Empetron	Euphorbia spinosa	0.25	-	-	-	0
	252	Aster atticus luteus	Pallenis spinosa	159	Asteracticus	Pallenis spinosa	0.75				1:30	Aster atticus. Bubonium inguinalis.	Pallenis spinosa	0.5	176	Ἀστήρ Ἀττικός: Aster atticus luteus: Inguinalis	Pallenis spinosa (Caruel: Asteriscus spinosus)	0.5	-	-	-	0	148	Aster attico della seconda specie	Pallenis spinosa	0.5
	253	Ambrosia	Ambrosia maritima	66	Ambrosia; Artemisia quibsdam	Ambrosia maritima	0.5	47	Ambrosia	0.75	1:18	Ambrosia V°. Conyza Hyppocratis de morbis mul. Cotula foet. Hippocratis Senecioni congener. Arthemisiae species quibusdam.	Ambrosia maritima	0.25	138	Ambrosia altera	Corrigiola litoralis	0.25	-	-	-	0	-	-	-	0
	254	fusanum; Euomimos	Euonymus europaeus	458	Euonimos pl.; Fussanum vulgo	Euonymus europaeus	0.75	296b	Euonimos. Fusanus	1	1:363	Euonymos. Anonymos. Fusano vulg.	Euonymus europaeus	0.5	2	Εὐώνυμος : Evonymus. Theoph: Siler. Pli: Silio: Fusano	Euonymus europaeus	0.5	-	-	-	0	-	-	-	0
	255	Oenanthe folia	Bunium cf. bulbocastanum	865	Oenanthe alba vulgata; Caucalis quibusdam; Filipendula	Oenanthe pimpinelloides	0.25				14:54	Oenanthe prima Matth.	Bunium bulbocastanum	0.5	675	Οἰνάνθη; Oenanthe	Filipendula ulmaria (Caruel: Spiraea ulmaria)	0.25	-	-	-	0	-	-	-	0
	256	Halimus fruct.	Phillyrea latifolia	538, 539	Halimus	Phillyrea latifolia (Penzig: P. media)	1				1:5. 10:131	Alaternus Pl. Phillyrea quibusdam (1:5). Ligustrum marinum. Phylirea maior Penae. Phylirea tertia Clusij. Alaternus maior Dalechampij. Alimos alijs (10:131)	Phillyrea latifolia (1:5). Phillyrea angustifolia (10:131)	0.25	33. 36	Alaternus. Pli (33). Φιλυρέα : Phyllirea (36)	Phyllirea latifolia (Caruel: P. media) (33). Rhamnus alaternus (36)	0.25	-	-	-	0	-	-	-	0
	257	Aspodlus ramosus	Asphodelus fistulosus	157	Asphodelus ramosus	Asphodelus fistulosus	1				4:290	Asphodelus ramosum. Asphodelus minor Dodon. et Clusij.	Asphodelus fistulosus	0.25	-	-	-	0	-	-	-	0	-	-	-	0
	258	Alopecuros	Lagurus ovatus	48	Alopecurus; Cauda vulpis; Vulpis cauda	Lagurus ovatus	0.5				4:333	Alopecurus verus.	Lagurus ovatus	0.75	273	Alopecuros. Pli: Cauda vulpina	Lagurus ovatus	0.5	-	-	-	0	-	-	-	0
	259	Acinos	Calamintha nepeta subsp. nepeta	15	Acinos syl.	Stachys recta	0.25				1:54. 2:288	Acinos (1:54). Calamenthum montanum (2:288)	Mentha x (1:54). Calamintha nepeta (Soldano: Satureja nepeta; 2:288)	0.25	327	Καλαμήνθη : Calamentum 2um: Nepita: Nepitella	Calamintha nepeta subsp. glandulosa (Caruel: Calamintha officinalis)	0.25	-	-	-	0	-	-	-	0
	270	Fraxinus	Fraxinus ornus	480	Fraxinus; Frassinella vulgo	Fraxinus ornus	0.75	312	Fraxinus	1	1:202	Fraxinus a fragrore.	Fraxinus ornus	1	8	Μελία : Melia : Fraxinus : Lingua avis eius fructus: Frassino	Fraxinus ornus	0.5	6	Folia fraxinus	Fraxinus ornus	1	-	-	-	0
	271	Antillis	Achillea maritima	527	Gnaphalium aliquibus	Achillea maritima (Penzig: Diotis candidissima)	0.25				2:327	Anthyllium aliud.	Achilela maritima (Soldano: Otanthus maritimus)	1	183	Ἀνθυλλίς: Anthyllis secunda	Limbarda crithmoides (Caruel: Inula crithmoides)	0.25	-	-	-	0	-	-	-	0
	272	Lappa maior; personarca; Bardana	Arctium minus	127	Arcion personata; Bardana; Cappellacci vulgo; Farfanacci vulgo; Lappa maior; Personata	Arctium minus	0.5				1:287	Lappa maior.	Arctium minus	0.5	258	Ἄρκειον : Arción : Personacea : Bardana : Lappa maggiore	Arctium minus (Caruel: Lappa minor)	0.75	-	-	-	0	-	-	-	0
	273	Bueranium; Anthyrrhinum fol. Anagallidis	Antirrhinum majus	100	Antirrhinum verum	Antirrhinum majus! (Penzig: A. latifolium)	0.5				3:25	Antirrhinum flore rubro. Antirrhinum secundum Matth.	Antirrhinum majus	0.5	485	Χαμαιπεύκη : Chamaepeuce : p Antirrhino : Bocca di Lione	Antirrhinum latifolium	0.25	172	Antirrhinum Diosch.	Antirrhinum majus	0.5	130	Antirrino della seconda specie con il fior Biancho	Antirrhinum majus	0.25
	274	Aquifolium; Paliurus africanus Theoph. sive Ru	Ilex aquifolium	118	Aquifolia Ilex; Agrifoglio vulgo; Ilex aquifolia; Tasso vulgo	Ilex aquifolius	0.5				1:4	Ilex aquifolia. Acrifolium.	Ilex aquifolium	0.5	57	Agrifoglo:	Ilex aquifolium	0.5	-	-	-	0	-	-	-	0
	275	Absinthyum santonium	Centaurea cf. stoebe	6	Absynthium gallicum; Absynthium Santon.	Artemisia Dracunculus	0.25				10:60	Absynthium santonicum.	Artemisia caerulescens	0.25	195	Ἀψίνθιον Σαντονικόν : Absinthium Santonicum	Artemisia pontica	0.25	132	Absinthfunt Marinum nascens in Adriatico	Artemisia coerulescens	0.25	23	Absinthio ponthico	Artemisia camphorata	0.25
	276	Anemone alba; Pulsatilla alba	Anemone alpina	87	Anemone alba	Anemone stellata	0.25				5:13	Anemone capitata. Pulsatilla alba Lobell.	Anemone alpina	0.75	708	Pulsatilla	Anemone alpina	0.5	31	Folium Anemonnes candidae Diosch.	Acer pseudoplatanus	0.25	-	-	-	0
	277	Barba iovis Plinij	Anthyllis barba-jovis	178	Barba Jovis; Anthyllis quibusdam.	Anthyllis Barba Jovis	0.5				5:71	Anthyllis prima Dodon. Barba Jovis Plinij forte. Barba jovis.	Anthyllis barba-jovis	0.5	39	Barba iovis. Pli	Anthyllis barba-jovis	1	-	-	-	0	-	-	-	0
	278	phu Germanium	Polemonium caeruleum	several	several phu	several	0.25	606	Phu Germanum	0.5	12:157	Valeriana coerulea. Valeriana peregrina Belgarum et Herbariorum .Valeriana spuria. Valeriana Graeca Dodonaei.	Polemonium caeruleum	0.25	114	Φοῦ: Phu: Valeriana	Valeriana officinalis	0.25	-	-	-	0	28	Phu over Valeriana minore	Thalictrum angustifolium	0.25
	279	Ben Rubrum	Limonium vulgare subsp. serotinum	187	Ben rubrum; Tripolium quibusdam	Statice Limonium	0.5				5:74	Ben rubrum falso. Limonium Dioscoridi Matth.	Limonium vulgare (Soldano: Statice limonium)	0.5	141	Τριπόλιον: Tripolium: p Been rubro	Limonium vulgare (Caruel: Statice limonium)	0.5	104	Folium Beem rubri vulgaris	Limonium vulgare (Chiovenda: Statice limonium)	0.75	-	-	-	0
	280	Buxus	Buxus sempervirens	215. 216	Buxus minor; Bosso (215). Buxus maior; Bosso (216)	Buxus sempervirens	0.5	137	Buxus	0.75	1:66. 11:40	Buxus	Buxus sempervirens	1	53	Πύξος : Pyxos: Buxus: Bosso	Buxus sempervirens	0.5	-	-	-	0	-	-	-	0
	281	Betula Arbor	Betula pubescens	194	Betula	Betula alba	1				1:74	Betula Plinii.	Betula pendula	0.25	-	-	-	0	-	-	-	0	-	-	-	0
	282	Blataria	Verbascum blattaria	198-199	Blactaria	Verbascum blattaria	1				8:46	Blattaria species.	Verbascum blattaria	1	467	Φλόμος μέλας: Verbascum nigrum mas: Blattaria. Pli	Verbascum blattaria	0.5	-	-	-	0	-	-	-	0
	283	Scorpioides	Coronilla scorpioides	1107	Scorpioides quibusdam; Ambruoscia; Herba ambruoscia; Borissa	Coronilla scorpioides (Penzig: Arthrolobium Scorpioides)	0.5				7:92	Scorpioides Matth. Herba borissa.	Coronill scorpioides	0.5	120	Σκορπιοειδές : Scorpioides	Myosotis scorpioides (Caruel: M. palustris)		-	-	-	0	-	-	-	0
	284	Muscus	Plagiomnium cuspidatum	784-792. 991, 992	Muscus seu Bryon (784-792). Polytricum Apuleii (991. 992)	Mnium undulatum	0.25				several	several Muscus	none belonging to Plagiomnium cuspidatum	0.25	-	-	-	0	-	-	-	0	127	Moscho terestre	several specimens, none belonging to Plagiomnium cuspidatum	0.25
	284	Muscus	Hylocomium splendens	784-792	Muscus seu Bryon	several Bryophyte species	0.25				several	several Muscus	none belonging to Hylocomium splendens	0.25	-	-	-	0	-	-	-	0	127	Moscho terestre	several specimens, none belonging to Hylocomium splendens	0.25
	284	Muscus	Pleurozium schreberi	784-792	Muscus seu Bryon	several Bryophyte species	0.25				several	several Muscus	none belonging to Pleurozium schreberi	0.25	-	-	-	0	-	-	-	0	127	Moscho terestre	several specimens, none belonging to Pleurozium schreberi	0.25
	284	Muscus	Anomodon viticulosus	785	Muscus seu Bryon	Anomodon viticulosus	0.75	498-509	Muscus sive Bryon (498). Muscus alter (499). Musci species (500-509)	1	several	several Muscus	none belonging to Anomodon viticulosus	0.25	-	-	-	0	-	-	-	0	127	Moscho terestre	several specimens, none belonging to Anomodon viticulosus	0.25
	285	Sideritis	Scrophularia canina	1145	Sideritis altera quibusdam	Scrophularia canina	1				2:161	Ruta canina.	Scrophularia canina	0.25	471	Σιδηρῖτης: Sideritis secunda	Scrophularia canina	0.5	-	-	-	0	150	Coniza minore	Scrophularia canina	0.25
	286	Valde bona Alba	Smyrnium olusatrum	1299	Valde bona alba; Angelica alba	Smyrnium olusatrum	0.75				3:307	Laserpitium secundum. Valdebona alba.	Angelica sylvestris	0.25	-	-	-	0	-	-	-	0	-	-	-	0
	287	Colocasia ab aliqb.s; Aron Aegyptiacon	Colocasia esculenta	145	Arum; Barba iaro vulgo; Colocasia vulgo; Faba aegyptiaca quibusdam; Chiaro vulgo; Lupha	Colocasia esculenta (Penzig: C. antiquorum)	0.5	87	Aron verum. Colocasia qbsdam, Arum Aegyptiacum.	0.75	2:268	Colocasia Clusij. Arum Aegyptium Matth.	Colocasia esculenta	0.75	383	Aron alterum : Pro Colocasia	Colocasia esculenta (Caruel: Colocasia antiquorum)	0.75	-	-	-	0	-	-	-	0
	288	Giperus	Cyperus longus	372	Cypirus	Cyperus longus	1				1:145	Cyperus.	Cyperus longus	1	284	Κύπειρος : Cyperus	Cyperus longus	0.5	-	-	-	0	-	-	-	0
	289	Chrisantemon	Glebionis segetum	287	Chrysanthemum; Caltha quibusdam	Glebionis segetum (Penzig: Chrysanthemum segetum)	0.5	181	Chrysanthemum	0.75	5:103	Crysanthemum.	Glebionis segetum (Soldano: Chrysanthemum segetum)	1	175	Χρυσάνθεμον : Chrysanthemum foemina	Glebionis segetum (Caruel: Chrysanthemum segetum)	0.5	-	-	-	0	-	-	-	0
	291	Splith	Pseudofumaria alba	483	Fumus terrae albus pl; Splith vulgo; Thalictrum quibusdam.	Pseudofumaria alba (Penzig: Corydalis ochroleuca)	0.5				2:66	Fumaria alba. Corydalis. Splith. Chelidonium sphragmites Aetij quibusdam	Pseudofumaria alba	0.5	504	Splith	Pseudofumaria alba (Caruel: Corydalis ochroleuca)	1	-	-	-	0	-	-	-	0
	292	Ribes acinis nigris	Ribes nigrum	1044	Ribes nigra; Oxiacantha forté	Ribes nigra	0.5				7:46	Ribes acinorum nigrorum.	Ribes nigrum	1	-	-	-	0	-	-	-	0	-	-	-	0
	293	Spica coeltica	Valeriana celtica	844	Nardus celtica; Spica celtica	Valeriana celtica	0.75				2:307	Nardus celtica Matth.	Valeriana celtica, Nardostachys jatamansi	0.25	-	-	-	0	-	-	-	0	-	-	-	0
	294	Salunca; Puma Amoris	Solanum lycopersicum	722	Malus insana; Mandragorae species; Poma amoris	Solanum Lycopersicum	0.5				1:368	Pomum amoris. Mali insani species. Tembal quibusd.	Solanum lycopersicum	0.5	-	-	-	0	-	-	-	0	142	Pomi di Ettiopia ouer Pomi d’oro	Solanum lycopersicum	0.5
	295	Caucalis	Ammi majus	246. 865	Caucalis quibusdam (246). Oenanthe alba vulgata; Caucalis quibusdam; Filipendula (865)	Oenanthe pimpinelloides	0.25				several specimens not actual match	several named as Caucalis	several belonging to Ammi majus	0.25	-	-	-	0	50	Caucalis a Diosco. descripta semen.	Tordyllium apulum	0.25	-	-	-	0
	296	Gallion	Galium lucidum subsp. corrudifolium	485	Gallium album	Galium lucidum	0.75				1:204	Galium luteum.	Galium verum	0.25	561	Γάλλιον: Gallion	Galium verum, Galium lucidum	0.5	192	Gallii Dio. species	Galium verum	0.25	-	-	-	0
	297	Cinerania	Senecio erucifolius	302	Cineraria; Peristereon; Verbenaca	Senecio erucifolius	0.5				1:83	Cineraria falsa. Verbenaca recta aliis.	Senecio erucifolius	0.5	192	Ἀρτεμισία πολύκλωνος: Artemisia polyclonos: Artemisia maritima : Cineraria	Jacobaea maritima (Caruel: Senecio cineraria)	0.25	125	Verbenaea erecta Diosco.	Senecio erucifolius	0.25	-	-	-	0
	298	Polygala	Coronilla minima	979	Polygala; Arnoglossum	Coronilla minima	0.5	630	Polygala	0.75	1:224	Polygala.	Coronilla minima	1	447	Πολυγάλα : Polygala	Dorycnium herbaceum	0.25	-	-	-	0	-	-	-	0
	299	Sisimbrium primum; Balsamina; Menta aquatica	Mentha aquatica	1162	Sisymbrium quibusdam	Mentha aquatica	0.5				2:134	Sisymbrium syl. sive aquaticu. Mentha aquatica. Balsamine officinarum.	Mentha aquatica	0.75	330	Σισίμβριον : Sisymbrium: Menta acquaiola	Mentha aquatica	0.5	146	Sisymbrium primum seu menta aquatica	Mentha aquatica	0.75	-	-	-	0
	301	Menta aquatica	Mentha aquatica or Mentha x dumetorum (M. aquatica x M. longifolia)	1162	Sisymbrium quibusdam	Mentha aquatica	0.25	762	Menta aquatica. Sisymbrium	0.5	2:134	Sisymbrium syl. sive aquaticu. Mentha aquatica. Balsamine officinarum.	Mentha aquatica	0.5	330	Σισίμβριον : Sisymbrium: Menta acquaiola	Mentha aquatica	0.5	146	Sisymbrium primum seu menta aquatica	Mentha aquatica	0.5	-	-	-	0
	302	Crategum Theoph.	Malus florentina	332	Crategonum Theophrasti	Malus florentina (Penzig: Pirus crataegifolia)	1				5:157	Crataegos Crataegon et Crataegonum sive Crataegonum Theoph. Sorbus torminalis Tragi. Hypomelides Palladij alijs.	Malus florentina (Soldano: Sorbus florentina)	0.5	50	Κράταιγος : Crataegus. Theoph : Mespilus sylvestris	Sorbus aria (Caruel: Pyrus aria)	0.25	63	Fluja Theophr. seu Crategum frutex	Viburnum opulus	0.25	-	-	-	0
	303	Centaurium minus	Silene armeria	251, 252, 253, 254	Centaurium minus aliud	Centaurium erythraea (Penzig: Erythraea centaurium)	0.25				several	several none Centaurium	Silene armeria	0.25	411	Lichnis sylvestris altera	Silene armeria	0.25	89	Centaurium minus Diosco. een Centaurea minus ab Her-bariis dicta et volgo in Agro pisano elicitor la Biond,ella	Centaurium erythraea (Chiovenda: Erythraea centaurium)		178	Centaurea Maggiore	Silene armeria	0.25
	304	Ottana; Lagetes indica fucsij	Tagetes erecta	894	Oflona maior; Caryophylli Indi	Tagetes erecta	0.5				1:350	Othonna. Tagetes Indica Plin.	Tagetes erecta	0.75	-	-	-	0	-	-	-	0	-	-	-	0
	305	Colchicon	Colchicum autumnale	315	Colchicum; Crocus sarac.; Ephemerum laetale; Hermodactylon off.	Colchicum montanum	0.25				1:118	Colchicum Hermodactylus officinarum falso.	Colchicum autumnale	0.5	614	Ἐφήμερον κολχικόν : Ephemerum Colchicum	Colchicum autumnale	0.5	-	-	-	0	-	-	-	0
	306	Colchicon lureus	Sternbergia lutea	840. 841, 842	Narcissus luteus minor (840). Narcissus alius (841. 842)	Sternbergia lutea	0.5				2:276	Colchicum aliud. Colchicum luteum. Narcissus autumnalis Mutoni et Clusij Lirium alterum Theoph. Dodon. Hyacinthus syl. quibusdam.	Sternbergia lutea	0.25	-	-	-	0	-	-	-	0	-	-	-	0
	307	Calamentum Montanum	Calamintha grandiflora	219	Calamentum montanum quibusdam; Calamenti species	Calamintha grandiflora	0.75				2:288	Calamenthum montanum.	Calamintha nepeta (Soldano: Satureja nepeta)	0.25	326	Καλαμήνθη: Calamentum montanum	Calamintha grandiflora	0.5	-	-	-	0	137	Calamento montano delle spiciarie	Mentha pulegium	0.25
	308	Cystos foemina	Cistus salviifolius	308	Cistus foemina	Cistus salviifolius	1				1:98	Cystus foemina.	Cistus salviifolius	1	660	Κίσθος : Cisthus faemina	Cistus salviifolius	0.5	134	Cistus foemina Dio	Cistus salviifolius	0.75	-	-	-	0
	309	Tagetes indica fucsi alia	Tagetes erecta	895	Oflona minor; Caryophylli Indi	Tagetes erecta (Penzig: Tagetes patula)	0.25				1:350	Othonna. Tagetes Indica Plin.	Tagetes erecta	0.5	-	-	-	0	-	-	-	0	-	-	-	0
	310	Teucrion a non nullis; Chamedrys maior	Teucrium flavum	1220	Teucrium quibusdam; Trissago quibusdam	Teucrium flavum	0.5				2:170	Teucrium montanum. Trissago maior.	Teucrium flavum	0.5	349	Τεύκριον : Teucrium	Teucrium flavum	0.5	26	Chamaedrys femina Fuxii	Teucrium botrys	0.25	-	-	-	0
	311	Christophoriana vulgo	Actaea spicata	289	Christophoriana; Herba Sancti Christophori	Actaea spicata	0.5				1:86	Actaea Plinii. Christophoriana. Aconitum racemosum.	Actaea spicata	0.5	146	Στρύχνος μανικός: Solanum furiosum	Actaea spicata	0.25	-	-	-	0	-	-	-	0
	312	Adipsos plinij est acanti spes	Echinops ritro	12	Acanthium quibusdam; Acanthaleuco; Spina alba	Echinops sphaerocephalus	0.25				14:257	Rithrum sive Ruthrum Theoph. Penae. Spina peregrina Dod. Echinopus seu Carduus echinatus Gesnero. Carduus sphaerocephalos Cordo.	Echinops ritro	0.25	-	-	-	0	-	-	-	0	-	-	-	0
	313	Nepaea teoph.	Drypis spinosa	-	-	-	0				14:233	Nepae congener.	Drypis spinosa	0.75	431	Σκορπίος : Scorpius. Theoph:Nepa	Ulex europaeus	0.25	-	-	-	0	-	-	-	0
	314	Acaron plinij	Arctostaphylos uva-ursi	270	Chamaelaea quibusdam	Arctostaphylos uva-ursi	0.25				14:201	Chamaepyxos repens.	Arctostaphylos uva-ursi	0.25	-	-	-	0	-	-	-	0	-	-	-	0
	315	Chamamellum eranthemon	Adonis aestivalis	274	Chamamelum eranthemum; Anthemis tertia; Camomilla rubra	Adonis aestivalis	0.5				1:123	Chamemelum eranthemon. Adonium quibusdam. Anemone tenuifolium Cordi.	Adonis annua	0.25	172	Ἄνθεμις : Anthemis: Χαμαίμηλον : Chamaemelum: Chamomilla	Matricaria chamomilla	0.25	-	-	-	0	-	-	-	0
	316	Cedrus	Juniperus oxycedrus	248	Cedrus	Juniperus Oxycedrus	1				6:63	Iuniperus maior. Iuniperus secundus Diosc. Iuniperus primus Diosc. et Oxycedrus Theoph. Guilandino. Cedrus phoenicia Matth. Cedria Theoph. Guilandino.	Juniperus oxycedrus	0.25	18	Ὀξυκέδρος : Oxycedrus. Theoph : Juniperus minor Diosc: Cinepro	Juniperus oxycedrus	0.25	-	-	-	0	-	-	-	0
	317	Cartamus; Cricus; crocus silvestris	Carthamus tinctorius	313	Cnicus cartamus; Gruoco vulgo; Zaffrano saracinesco	Carthamus tinctorius	0.5	202	Cartamus. Cnicus. Crocus syl.	0.75	1:102	Cnicum; Carthamum. Acanthus croceus.	Carthamus tinctorius	0.5	246	Κνίκος: Cnicus sativus: Cartamus: Gruogo saracinesco	Carthamus tinctorius	0.5	107	Cnicus Diosco. Vulgo. il gruogo saracinesco	Carthamus tinctorius	0.25	8	Crocho seluatico	Carthamus tinctorius	0.5
	318	Chamedaphne; Piper montanum	Daphne mezereum	265	Chamaedaphne; Piper montanum vulgo	Daphne mezereum	0.75				4:138	Piper montanum. Chamaedaphne Dioscorid. multorum. Laureola officinis foemina. Camaelea germanica Dodonaeo sive Mezereon vulgare.	Daphne mezereum	0.5	367	Χαμελαία : Chamelaca: Olivella	Daphne mezereum	0.5	145	Laureolae species Dj. Piper montanus dicta.	Daphne mezereum	0.5	-	-	-	0
	319	Croci flos	Crocus sativus	338	Crocus sativus	Crocus sativus	0.75				4:319	Crocus autumnalis alius.	Crocus sativus	0.75	616	Κρόκος : Crocus: Crocum sylvestre: Zappherano salvatico	Crocus vernus	0.25	-	-	-	0	18	Croco delle spicirie	Crocus sativus	0.5
	321	Attractilis; fusus Agrestis	Carthamus lanatus	162	Attractylis	Carthamus lanatus (Penzig: Kentrophyllum lanatum)	0.5				1:12	Attractylis vulgaris. Fusus agrestis.	Carthamus lanatus	0.75	248	Ἀτρακτυλίς: Atraclylis: Cnicus syl. primus Theoph	Carthamus lanatus (Caruel: Kentrophyllum lanatum)	0.5	105	Atractilis Dios. seu Cnicus sylrestris Theo phrasti	Carthamus lanatus	0.5	-	-	-	0
	322	Oenanthe species	Ranunculus millefoliatus	863	Oenanthe	Oenanthe aquatica (Penzig: O. phellandrium)	0.25				1:362	Oenanthe	Oenanthe pimpinelloides	0.25	675	Οἰνάνθη : Oenanthe	Spiraea ulmaria	0.25	-	-	-	0	-	-	-	0
	323	umbilicus veneris; Cotiledon	Umbilicus horizontalis	333	Cotyledon primus; Umbilicus Veneris	Umbilicus horizontalis	0.75	220	Cotyledon, Umbilicus Veneris	1	9:167	Cotyledon Dioscoridis.	Umbilicus horizontalis	0.5	749	Κοτυληδών : Cotyledon pa: Umbilicus veneris	Umbilicus rupestris (Caruel: U. pendulinus)	0.25	-	-	-	0	138	Cimballaria ouer Omblicho di Venere	Cymbalaria muralis (Camus and Penzig: Linaria cymbalaria)	0.25
	324	Oxiacantha	Crataegus monogyna var. monogyna	900	Oxiacantha Mattioli; Ciriegiuoli vulgo; Spin bianco vulgo	Crataegus monogyna! (Penzig: Crataegus Oxyacantha)	0.5				1:343	Oxyacantha.	Crataegus monogyna	1	47. 48	Azaruolo salvatico (47). Ὀξυακάνθα : Oxyacantha: Spina appendix. Pli (48)	Crataegus monogyna or C. rhipidophylla (Caruel: C. oxyacantha; 47 ). Pyracantha coccinea (Caruel: Crataegus pyracantha; 48)	0.25	-	-	-	0	-	-	-	0
	325	Chamaelea	Daphne sericea	271	Chamaelaea quibusdam	Daphne sericea (Penzig: D. collina)	1				8:57	Chamaelea alia.	Daphne cneorum	0.25	367	Χαμελαία : Chamelaca: Olivella	Daphne mezereum	0.25	-	-	-	0	-	-	-	0
	326	Cyclaminus; Malum tene aliud Theoph.	Cyclamen repandum	345	Cyclaminus od. purpurea	Cyclamen repandum	0.5				3:143	Cyclaminus altera orbicularis Dodonaei.	Cyclamen repandum	0.5	644	Κυκλάμινος: Cyclaminus: Pan'porcino	Cyclamen repandum	0.5	-	-	-	0	43	Ciclamino over pan porcino	Cyclamen purpurascens (Camus and Penzig: C. europaeum)	0.25
	327	Carvi	Chaerophyllum temulum	240	Carvi vulgo	Aegopodium podagraria	0.25				10:86	Cerefolium. Gingidium multorum Matth.	Chaerophyllum temulum	0.25	-	-	-	0	-	-	-	0	-	-	-	0
	328	Cytisus	Medicago marina	378	Cytisus quibusdam; Anthyllis quibusdam; Glaux quibusdam	Medicago marina	0.5				9:66	Cytisus verus candidus. Glaucis species.	Medicago marina	0.5	38	Κύτισος : Cytisus	Genista monspessulana (Caruel: G. candicans)	0.25	-	-	-	0	-	-	-	0
	329	Cyaneus medius folijs lan	Cyanus triumfettii	293	Cianus magnus ruber	Cyanus triumfettii! (Penzig: Centaurea montana)	0.5				10:49	Cyanus purpureus.	Cyanus triumfettii (Soldano: Centaurea triumfetti)	0.5	257	Cyanus sylvestris	Centaurea alba	0.25	-	-	-	0	-	-	-	0
	330	Chrytamus spinosus	Echinophora spinosa	335. 336	Crithmum spinosum	Echinophora spinosa	1				1:114	Crithmum spinosum. Pastinaca spinosa.	Echinophora spinosa	0.75	107	Crithmum sylvestre	Echinophora spinosa	0.75	112	Chrithmum sylvestre Diosco.	Echinophora spinosa	0.5	-	-	-	0
	331	Chrytamus non spinosus	Crithmum maritimum	334	Crithamum; Basecchia vulgo; Finocchio marino; Herba Sancti Petri	Cirithimum maritimum	0.5				1:115	Crithmum sine spinis.	Crithmum maritimum	1	108	Κρίθμον : Crithmum: Batis. Pli: Baciuco	Crithmum maritimum	0.5	111	Crithmum domesticum vulgo el bacucchio, a Diosco : descriptus.	Crithmum maritimum	0.25	-	-	-	0
	332	Polemonia; Ben Album	Silene cf. laeta	976	Polemonia; Ben album arabicum	Silene vulgaris	0.25				1:384	Polemonia. Ben Album.	Silene vulgaris	0.25	410	Πολεμώνιον: Polemonia: p Been albo	Silene vulgaris (Caruel: Silene inflata)	0.25	108	Polemonia Dioscoridis	Silene vulgaris (Chiovenda: Silene inflata)	0.25	-	-	-	0
	333	Delphinium ab aliquibus; Consolida regalis prima	Delphinium peregrinum	384	Delphinium quibusdam; Consolida regia germanorum	Delphinium ajacis	0.25				5:166	Consolida regia sive Calcaris flos. Delphinium Diosc. quib. Chamomaelum eranthemum perperam Fuchsij. Calcitripa candida Cordi. Cuminum syl. alterum Matth. et multorum. Buccinum et Delphinum Dodon.	Consolida ajacis	0.25	124	Σύμφυτον: Symphytum maius: Consolida maggiore	Symphytum officinale	0.25	177	Delphinium minus Diosch. Vulgo il fior cappuccio piccholo	Consolida ajacis (Chiovenda: Delphinium ajacis)	0.25	159	Consolida regale ouer Speron di Cavaliere Incarnadino	Delphinium sp.	0.25
	334	Marrubium	Marrubium vulgare	742	Marrubium	Marrubium vulgare	1				1:314	Marrubium verum.	Marrubium vulgare	0.75	313	Πράσιον : Prasium : Marrubium : Marrobbio	Marrubium vulgare	0.5	-	-	-	0	-	-	-	0
	335	Delphinium aliud	Arabis turrita	386. 387. 388	Delphinia vulgo	Arabis hirsuta (386). Arabis muralis (387). Arabis auriculata (388)	0.25				3:157	Delphinia vulgo. Jodora. Turritis alia.	Arabis turrita	0.5	539	Δελφίνιον: Delfinium	Arabis hirsuta	0.25	-	-	-	0	-	-	-	0
	336	Digitalis Fucsij	Digitalis ferruginea	396	Digitalis fucsij	Digitalis lutea	0.25				10:68	Digitalis alba maior.	Digitalis ferruginea	0.75	473	Digitalis: Virga regia	Digitalis lutea	0.25	-	-	-	0	177	Digittale rosso	Digitalis purpurea	0.25
	338	Laureola; Daphnoides	Daphne laureola	379	Daphnoide; Faciens viduas; Laureola vulgo	Daphne laureola	0.75				1:161	Daphnoides laureola. Laureago. Chamedaphne Matth. falso. Thymelea Tragi perperam.	Daphne laureolea	0.5	368	Δαφνοειδής: Daphnoides: Mezereon: Laureola	Daphne laureola	0.5	71	Daphnoides Diosco. Vulgo laureola dicitur	Daphne laureola	0.5	-	-	-	0
	339	Dracunculus maior vulg.	Dracunculus vulgaris	408	Dracunculus maior quibusdam	Dracunculus vulgaris	0.75				5:167	Dracunculus maior sive Serpentaria maior sive colubrina.	Dracunculus vulgaris	0.5	380	Δρακοντία μεγάλη : Dracunculus maior: Dragontea	Dracunculus vulgaris	0.5	-	-	-	0	-	-	-	0
	340	Diacuncalius alius	Sium latifolium	409	Draco cibarius; Dragoni vulgo	Artemisia dracunculus	0.25				3:151. 7:113	Dracunculus alter (3:151). Sisarum magnum (7:113)	Dracunculus vulgaris (3:151). Sium latifolium (7:113)	0.25	-	-	-	0	-	-	-	0	-	-	-	0
	341	Onagra ab aliqbs	Epilobium angustifolium	869	Onagra	Epilobium angustifolium	1				1:356	Onagra.	Epilobium angustifolium	1	519	Ὀνάγρα: Onagra	Epilobium angustifolium	0.5	-	-	-	0	-	-	-	0
	342	Orobanche surculosa	Orobanche ramosa	884	Orobanche ramosa	Phelipanche ramosa	0.75				9:98	Orobanche ramosa.	Orobanche ramosa	0.75	496	Ὀροβάγχη: Orobanche: Cauda leonis	Orobanche minor	0.25	-	-	-	0	-	-	-	0
	343	Iberis fucsij	Cardamine amara	441	Erysimum quibusdam.	Cardamine amara	0.25				4:324	Sisymbrium. Cardamine altera Matth. Diosc. Lobell. Nasturtium syl. et Iberis Fuchsio. Nasturtium syl. Cordo. Nasturtium pratense Trago.	Nasturtium officinale	0.25	547	Hiberis altera	Iberis semperflorens	0.25	-	-	-	0	-	-	-	0
	344	Nil Arabum	Ipomoea nil	848	Nil; Campanula coerulea; Fior di notte; Smilacis laevis species; Vitis coerulea	Ipomoea hederacea	0.5				1:202	Nil Avicennae seu Nil semen. Volubilis spec. Scamonia aliquib. Vitis sylv. alys.	Ipomoea nil (Soldano: Pharbitis nil)	0.5	528	Scamonium maius	Ipomoea nil (Caruel: Pharbitis nil)	0.25	-	-	-	0	-	-	-	0
	345	Etyochisis	Helichrysum italicum	417	Amarantus luteus; Eliochrysum; Fior di velluto	Helichrysum italicum! (Penzig: Helichrysum stoechas)	0.5				14:97	Heliochrysum marinum.	Helichrysum italicum	0.75	204	Ἐλίχρυσον : Helichryson: Timiatnica: Tignamica	Helichrysum italicum (Caruel: H. angustifolium)	0.5	34	Eliochryson Diosch. Pulp, La Tignamica	Helichrysum italicum (Chiovenda: H. angustifolium)	0.25	-	-	-	0
	346	Edysari species	Astragalus monspessulanus	558, 559	Hedyssarum quibusdam; Pelecinum quibusdam; Securidaca quibusdam	Astragalus monspeliensis	0.5				1:224	Hedysari species. Forte caput Gallinaceum Herbar.	Astragalus monspessulanus	0.5	-	-	-	0	-	-	-	0	158	Adissaro d’india	Hedysarum coronarium	0.25
	347	Mentastrum	Mentha longifolia	761	Mentastrum	Mentha longifolia (Penzig: M. sylvestris)	1				1:318	Mentastrum.	Mentha suaveolens	0.25	331	Ἡδύοσμος ἀγρία: Mentastrum	Mentha longifolia (Caruel: M. sylvestris)	0.5	-	-	-	0	-	-	-	0
	348	Erigium Marinum	Eryngium maritimum	438	Eryngium marinum	Eryngium maritimum	1				5:184	Eryngium marinum Matth.	Eryngium maritimum	0.75	242	Ἠρύγγιον: Eringium caeruleum marinum: Cacatreppola	Eryngium maritimum	0.5	1. 2	Eringium album Dios. (1). Eringium Silvestre Diosc. (2)	Eryngium campestre	0.25	-	-	-	0
	349	Mirica; Tamariscus	Tamarix gallica	816, 817	Myrica; Tamarix; Tamariscus off.	Tamarix gallica	0.75				2:163	Tamariscus offic. Tamarix Plinio. Mirica et Myrice Bria sylvestris in Achaia.	Tamarix africana	0.25	23	Tamarigia	Tamarix gallica	0.5	-	-	-	0	-	-	-	0
	350	Pelevcinum; Edyssaron; Securidica	Securigera varia	555. 557	Hedyssarum quibusdam; Pelecinum quibusdam; Securidaca quibusdam	Securigera varia (Penzig: Coronilla varia)	1				7:110	Securidica minor, sive Hedysarum minus.	Securigera varia	0.5	456	Securidaca altera	Securigera varia (Caruel: Coronilla varia)	0.5	-	-	-	0	158	Adissaro d’india	Hedysarum coronarium	0.25
	351	Elitropium	Heliotropium europaeum	567	Heliotropium maius; Girasole vulgo; Mirasele vulgo; Verrucaria	Heliotropium europaeus	0.5	367	Heliotropium maius	0.75	1:242	Heliotropion maius.	Heliotropium europaeum	0.75	119	Ἡλιοτρόπιον : Heliotropium maius: Verrucaria : Herba cancri	Heliotropium europaeum	0.5	-	-	-	0	-	-	-	0
	352	Epipactis; Helleborine; Fecatella; Epatica; Lunaria minor	Botrychium lunaria	424	Epipactis; Fegatella vulgo; Lunaria del grappolo	Botrychium lunaria	0.5				2:328	Lunaria racemosa.	Botrychium lunaria	0.5	703	Ἐλλεβορίνη: Elleborine: Epipactis	Eranthis hyemalis	0.25	-	-	-	0	89	Elleborina	Helleborus sp.	0.25
	353	Iberis; vincitoxicum; Cardamantica	Lepidium graminifolium	598	Iberis; Cardamontica	Lepidium graminifolium	0.75				1:249	Iberis cardamantica. Vincitoxicum. Thlaspi angustifolium Fuchsij. Thl. minus Dod. Cardamine secunda Lobell.	Lepidium graminifolium	0.5	550	Ἱβερίς: Hiberis	Lepidium graminifolium	0.5	-	-	-	0	-	-	-	0
	354	Medica alia	Medicago sativa	744	Medica sativa	Medicago sativa	0.75				1:297	Medica alia.	Medicago sativa	1	437	Μηδική : Medica: Alfalfa	Medicago sativa	0.5	-	-	-	0	-	-	-	0
	355	Ipuris; Equisetum; Cauda equina	Equisetum arvense	429	Equisetum alterum; Cauda equina secunda; Codone vulgo; Setola vulgo	Equisetum arvense	0.5				1:177	Equisetum. Hippuris. Polygonum foemina Diosc. seu Sanguinaria foemina. Equisetum alterum Matth.	Equisetum arvense	0.5	170	Ἱππουρίς : Hippuris: Equisetum minus: Coda di cavallo : Asprella	Equisetum arvense	0.5	-	-	-	0	-	-	-	0
	356	Patamogeton	Potamogeton natans	998	Potamogetum	Potamogeton natans	1				2:14	Potamogeton	Potamogeton nodosum, P. natans	1	363	Ποταμογείτων : Potamogeton	Potamogeton natans	0.5	-	-	-	0	-	-	-	0
	357	Eleborus albus	Convallaria majalis	423. 562	Ephemerum quibusdam; Alisma seu Damasonium; Lilium convallium (423). Helleborus albus (562)	Convallaria majalis (423). Veratrum nigrum (562)	0.25				1:289	Lilium convallium.	Convallaria majalis	0.25	375	Lilium convallium: Mughetti	Convallaria majalis	0.25	168	Polygonatum seu Lilium convallium	Convallaria majalis	0.25	27	Lilium Convaleum	Convallaria majalis	0.25
	358	Cercis Theoph.	Cercis siliquastrum	261	Cercis Theoph.	Cercis Siliquastrum	1				1:96	Cercis Theophr. Carobaria siliqua sylvestris. Arbor famfaluga. Arbor judae.	Cercis siliquastrum	0.5	-	-	-	0	-	-	-	0	64	Fanfaluga over Arbor Jude	Cercis siliquastrum	0.25
	359	Digitalis Fucsij; Ephemeron ab aliquibus non letale	Digitalis lutea	396	Digitalis fucsij	Digitalis lutea	0.5				1:160	Digitalis alba.	Digitalis lutea	0.5	473	Digitalis: Virga regia	Digitalis lutea	0.5	-	-	-	0	177	Digittale rosso	Digitalis purpurea	0.25
	360	Elaphaboscum; tordilium ab aliqbs.	Tordylium maximum	414. 415. 1136	Elaphoboscum quibusdam (414). Elaphoboscum verum (415). Seseli creticum vel Tordilium (1136)	Pastinaca sativa (414). Plant missing (415, 1136).	0.25				4:284	Elaphoboscum Dodonaei seu Baucia. Cervi ocellus. Pastinacae species.	Pastinaca sativa	0.25	76. 84	Ἐλαφόβοσκον : Elaphoboscum (76). Τορδύλιον : Tordylium alterum (84)	Pastinaca sativa (76). Tordylium maximum (84)	0.25	-	-	-	0	-	-	-	0
	361	Gliciriza; Radix dulcis; Liquiritia vulgo	Glycyrrhiza glabra	-	-	-	0	657	Gliciriza. Liquiritia, Dulcis radix. Dulcis radix Glicirriza	0.25	1:211	Glycyrrhiza Dioscor.	Glycyrrhiza glabra	0.5	-	-	-	0	148	Folia Dulcis radicis. seu Lyquirizae Dioschoridis vulgo la Logoritia	Glycyrrhiza glabra	0.5	55	Liquiritia over Ligoritia	Glycyrrhiza glabra	0.5
	362	Edyssaron dies	Securigera securidaca	556	Hedyssarum verum; Hedyssarum quibusdam; Securidaca	Securigera securidaca (Penzig: Bonaveria Securidaca)	0.5				10:81	Hedysarum primum Dodonaei.	Securigera securidaca	0.75	455	Πελεκίνος : Pelecinos : Securidaca	Securigera securidaca (Caruel: Bonaveria securidaca)	0.25	-	-	-	0	158	Adissaro d’india	Hedysarum coronarium	0.25
	364	Viola lutea montana	Viola calcarata	1323. 1325	Viola lutea; Cheiri off. (1323). Viola sublutea (1325)	Cheiranthus cheiri (1323). Hesperis matronalis (1325)	0.25				15:49	Diosanthos sive Viola flammea unicolor flore amethistino sive violaceo.	Viola calcarata	0.25	645	Φλόγιον : Phlogion. Theoph: Viola flammea : Iacea	Viola tricolor	0.25	-	-	-	0	154	Viole Paonasse doppie	Viola tricolor	0.25
	365	Apium montanum vulgo; oreosellinon	Aquilegia einseleana	116	Apium secundum; Apium tertium; Apium off.; Apium palustre; Elaeosellinum; Oreoselinum; Paludapium; Palustrapium; Petroselinum off.	Apium graveolens	0.25				2:264	Oreoselinum seu Apium montanum Dalech.	Peucedanum oreoselinum	0.25	97	Ὀρεοσέλινον: Oreoselinon : Apium montanum ; Chaerefolium: Cerfoglo:	Anthriscus cerefolium	0.25	-	-	-	0	-	-	-	0
	366	Hedera terrestris	Glechoma hederacea	553. 554	Hedera terrestris; Chamaecyssos	Glechoma hederacea	0.5	357, 358	Hedera terrestris	0.75	1:91	Chamaecissus. Hedera terrestr.	Glechoma hederacea	0.5	319	Edera terrestris	Glechoma hederacea (Caruel: Nepeta glechoma)	1	-	-	-	0	126	Hedera terestre	Glechoma hederacea	1
	368	Emyonitis; Mula Teoph.	Asplenium sagittatum	572	Hemionitis ; Figatella quibusdam.	Asplenium sagittatum! (Penzig: Scolopendrium vulgare)	0.5				6:36	Hemionitis sive splenium Matth.	Asplenium sagittatum	0.5	-	-	-	0	-	-	-	0	-	-	-	0
	369	Etyopis	Salvia argentea	25. 192	Aethiopis	Salvia argentea	1				3:166	Aethiopsis.	Salvia argentea	1	292	Αἰθιοπίς: Aethiopis	Salvia aethiopis	0.5	-	-	-	0	-	-	-	0
	370	Herba Muscata	Phagnalon rupestre	-	-	-	0				-	-	-	0	-	-	-	0	87	Herba Muscata quae inter species Geranii descriptas a Diosceo. commemorator.	Erodium cicutarium	0.25	-	-	-	0
	372	Phylerea	Rhamnus alaternus	954	Phylirea	Rhamnus alaternus	1				4:336	Phyllira alia.	Rhamnus alaternus	1	36	Φιλλυρέα : Phyllirea	Rhamnus alaternus	0.5	-	-	-	0	-	-	-	0
	373	Phyllitis; Lingua cervina	Asplenium scolopendrium	955	Phyllitis; lingua cervina	Asplenlium scolopendrium (Penzig: Scolopendrium vulgare)	1				1:379	Phyllitis. Lingua cervina.	Asplenium scolopendrium	1	753	Φυλλίτις: Phyllitis: Lingua cervina	Asplenium scolopendrium (Caruel: Scolopendrium officinarum)	0.75	191	Phyllitidis species	Pteris cretica	0.25	75	Scolopendria ouer Lingua cervina	Asplenium scolopendrium (Camus and Penzig: Scolopendrium officinarum)	0.5
	375	Phyteuma; Medium vines vulgo	Campanula persicifolia	750, 751	Medii species; Phyteuma quibusdam	Campanula persicifolia	0.75				2:22	Phyteuma. Medium sempervivum.	Campanula persicifolia	0.75	667	Μήδιον : Medion	Campanula persicifolia	0.5	119	Phyteuma. Diusch.	Campanula persicifolia	0.5	176	Trachellio cosi chiamato da Carlo Clusio	Campanula persicifolia	0.25
	376	Eleophyllon; phyllon	Saxifraga paniculata	958	Phyllum Thelygonum; Elaeophyllum	Saxifraga paniculata (Penzig: S. Aizoon)	0.75				2:320	Phillon flore albo. Aizoon serratum Cordi.	Saxifraga paniculata	0.5	495	Φύλλον θηλυγόνον : Phyllon Foeminificum	Saxifraga paniculata (Caruel: S. Aizoon)	0.5	-	-	-	0	-	-	-	0
	379	Palangium	Anthericum liliago	948	Phalangium; Phalangius quibusdam	Anthericum Liliago	1				2:23	Phalangium.	Anthericum liliago	1	599	Phalangium	Anthericum liliago (Caruel: Phalangium liliago)	1	-	-	-	0	-	-	-	0
	380	sparthium; Ginestra	Spartium junceum	488	Genista, vel Spartium	Spartium junceum	1				1:210	Genista.	Spartium junceum	0.5	433	Σπαρτίον : Spartium: Ginestra		0.75	-	-	-	0	-	-	-	0
	381	Glauci species	Anthyllis vulneraria	525	Glaux	Anthyllis vulneraria	1				10:119	Glaux flore rubro.	Anthyllis vulneraria	1	445	Γλαύξ: Glaux	Lotus hirsutus	0.25	-	-	-	0	-	-	-	0
	384	Gith; Melanthium; Nigella	Nigella damascena	518	Gith vel Ghitone vulgo; Melanthium ; Nigella	Nigella damascena	0.75	340	Gith. Melanthium. Nigella	1	1:341	Nigella citrina.	Nigella damascena	0.5	656	Μελάνθιον : Melanthium sylvestre: Nigella	Nigella damascena	0.5	55	Cuminum sylvestre Dio.	Nigella damascena	0.25	5	Melantio seluatico ovv. nigella	Nigella damascena	0.5
	388	Gnaphalium aliqb.s; papaver spumeum aliqb.s	Cerastium cf. tomentosum	528	Gnaphalium	cf Cerastium tomentosum! (Penzig: Diotis candidissima)	0.5				10:105. 13:174	Leuca tota alba. Osteocollon tomentosum (10:105). Gnaphalium verum in maritimis nascens (13: 174).	Cerastium tomentosum (10:105). Achillea maritima (Soldano: Otanthus maritimus; 13:174)	0.25	419. 405	Gnaphalion alterum (419). Papaver spumeum (405)	Cerastium glomeratum (419). Silene nutans (405).	0.25	-	-	-	0	-	-	-	0
	389	Ocimoides serpens	Silene baccifera	860	Ocimastrum; Ocimoides serpens; Lanaria quibusdam	Silene baccifera (Penzig: Cucubalus baccifer)	0.5				5:116	Cucubalus Plinij. Cucubalus. Cyclaminus altera Lucae Ghini. Alsine repens Clusij. Ocymoides repens alijs.	Silene baccifera (Soldano: Cucubalus baccifer)	0.5	400	Ὠκιμοειδές: Ocimoides: Ocimastrum	Saponaria ocymoides	0.25	-	-	-	0	24	Ocimoide over Basilico seluatico	Dianthus carthusianorum	0.25
	390	Genaphalium; Cartaphylago	Filago pygmaea	526	Gnaphalium aliquibus	Filago pygmaea (Penzig: Evax pygmaea)	0.5				1:253	Gnaphalium Impia.	Filago pyramidata	0.25	416	Γναφάλιον : Gnaphalium : Centunculus : p Alsine : Centonghio	Stellaria media	0.25	-	-	-	0	-	-	-	0
	391	Olcus	Hordeum murinum	586	Holcus pl.	Hordeum murinum	0.75				1:225	Holcus Plin. Hordeum murinum Lobeliy.	Hordeum murinum	0.5	268	Ordeum Murinum. Pli	Hordeum murinum	0.25	-	-	-	0	-	-	-	0
	392	Gingidium	Turgenia latifolia	517	Gingidium quibusdam	Turgenia latifolia	1				3:224	Daucoides maior Cordi. Gingidium Monachor	Turgenia latifolia	0.5	88	Γιγγίδιον : Gingidium	Torilis arvensis (Caruel: Torilis helvetica)	0.25	-	-	-	0	-	-	-	0
	393	Hydropiper	Persicaria hydropiper	592	Hydropiper	Polygonum minus, Polygonum lapathifolium	0.25				1:244	Hydropiper.	Persicaria mitis	0.25	160	Ὑδροπέπερι : Hydropiper : Piper aquaticum: Persicaria minor	Persicaria decipiens (Caruel: P. serrulatum)	0.25	-	-	-	0		-	-	0
	394	Hidropiper insipidum	Persicaria mitis	592	Hydropiper	Polygonum minus, Polygonum lapathifolium	0.25				1:244	Hydropiper.	Persicaria mitis	0.75	160	Ὑδροπέπερι : Hydropiper : Piper aquaticum: Persicaria minor	Persicaria decipiens (Caruel: P. serrulatum)	0.25	-	-	-	0		-	-	0
	395	Anagiris; Fava inversa	Anagyris foetida	75	Anagyris; Faba inversa. Fava inversa	Anagyris foetida	1				5:53	Anagyris vera.	Anagyris foetida	0.5	40	Ἀνάγυρις : Anagyris	Anagyris foetida	0.5	-	-	-	0	-	-	-	0
	396	Laburnum Plinij	Laburnum anagyroides	620	Laburnum Plinii; Anagyris Mattiolii; Calendi vulgo	Laburnum anagyroides (Penzig: Cytisus laburnum)	0.5				1:282	Laburnum Plin. Anagyris Matth.	Laburnun anagyroides	0.5	41	Laburnum. Pli: Avornello	Laburnum anagyroides (Caruel: Cytisus laburnum)	0.5	-	-	-	0	-	-	-	0
	397	Cuscuta; Androsaces ab aliquibus	Cuscuta epithymum	343	Cuscuta; Androsace quibusdam.	Cuscuta epithymum	1				1:208	Cuscuta.	Cuscuta epithymum	0.5	352	Κάσςυθα: Cassutha: Cuscuta	Cuscuta epithymum	0.5	154	Orobanche Theophrasti	Cuscuta epithymum	0.25	118	Cuschutta	Cuscuta epithymum	0.5
	398	Collutea Theoph.; Sena Ruelli	Colutea arborescens	316	Colutea; Colytea; Senae species quibusdam.	Colutea arborescens	0.75				1:131	Colutea Theophr.	Colutea arborescens	0.5	37	Κολουτέα: Colutea. Theoph	Colutea arborescens	0.5	-	-	-	0	67	Coluttea	Colutea arborescens	0.5
	399	Hypophaes	Salsola kali	585	Hippophaes quibusdam.	Salsola Kali	1				4:287	Tragos Matth.	Salsola kali	0.25	569	Τράγος : Tragos : Tragum : Scorpius. Pli :	Salsola kali	0.25	186	Alimus oleraceus Hermolai	Salsola kali var. longifolia	0.25	-	-	-	0
	400	Zizipha; Iniulea; Sorica	Ziziphus jujuba	609	Jujuba; Zizipha	Ziziphus jujuba (Penzig: Z. vulgaris)	0.75				12:202	Juiube sylvestris a Petro Pena Antuerp.	Ziziphus jujuba (Soldano: Ziziphus zizyhus)	0.5	62	Ζίζυφα : Iuiuba: Giuggiolo	Ziziphus jujuba (Caruel: Z. vulgaris)	0.5	-	-	-	0	-	-	-	0
	402	Apium palustre	Apium graveolens	116	Apium secundum; Apium tertium; Apium off.; Apium palustre; Elaeosellinum; Oreoselinum; Paludapium; Palustrapium; Petroselinum off.	Apium graveolens	0.5				1:23	Apium palustre. Paludapium. Elioselinum.	Apium graveolens	0.5	70	Ἐλεο Σέλινον : Eleo Selinum: Palud'Apium : Appio	Apium graveolens	0.25	67	Apium aquaticum	Apium graveolens	0.75	107	Angelica domestica	Apium graveolens	0.25
	403	Perforata; Hypericon	Hypericum perforatum	594	Hypericum primum; Perforata	Hypericum perforatum	0.75				1:227	Hypericon.	Hypericum perforatum	0.5	632	Ὑπερικόν: Hypericum: Perforata:	Hypericum perforatum	0.75	85	Hipericum Dios. prima species seu vulgo personata	Hypericum perforatum	0.25	-	-	-	0
	405	Iuncus alius	Cyperus capitatus	612	Juncus alius	Pycreus flavescens (Penzig: Cyperus flavescens)	0.25				several	several Juncus	none Cyperus capitatus	0.25	several	several Juncus	none Cyperus capitatus	0.25	101	Juncus odoratus Diosco. dictate Squinantuin ofjEcinarum	Cymbopogon schoenanthus	0.25	-	-	-	0
	406	Juncus alius	Pycreus flavescens	612	Juncus alius	Pycreus flavescens (Penzig: Cyperus flavescens)	1				10:12	Junci species. Gramen Cyperoides aliud.	Pycreus flavescens (Soldano: Cyperus flavescens)	0.5	several	several Juncus	none Pycreus flavescens	0.25	101	Juncus odoratus Diosco. dictate Squinantuin ofjEcinarum	Cymbopogon schoenanthus	0.25	-	-	-	0
	407	Spatula foetida	Iris foetidissima	1347	Xiris; Spatula foetida off.	Iris foetidissima	0.5				1:4	Xiris seu Spatula foetida.	Iris foetidissima	0.5	612	Ξιρίς: Xiris: Spatula foetida	Iris foetidissima	0.5	25	Folia ae flos Xiridis descriptae a Dioscoride	Iris foetidissima	0.25	106	Iride salvaticha	Iris sp.	0.25
	408	Iris	Iris x germanica	606	Iris coer.; Ireos off.	Iris germanica	0.5				3:258	Iris flore coeruleo.	Iris germanica	0.75	613	Ἴρις: Iris parva: Iris illirica	Iris graminea	0.25	-	-	-	0	106	Iride salvaticha	Iris sp.	0.25
	409	Licnis agria alba	Dianthus hyssopifolius	705	Lychnis agria	Dianthus hyssopifolius (Penzig: D. monspessulanus)	0.75				3:322	Lychnis agria. Betonica syl. Fuchsij. Armeria secunda sive sylvestris Dodon.	Dianthus hyssopifolius (Soldano: D. monspessulanus)	0.5	407	Λιχνίς ἀγρία : Lichnis sylvestris : Gittone	Agrostemma githago (Caruel: Lychnis githago)	0.25	99	Lichnis choronaria Dios. dictus	Silene coronaria (Chiovenda: Lychnis coronaria)	0.25	-	-	-	0
	410	Licnis agria purp.	Dianthus carthusianorum subsp. atrorubens	704	Lychnis agria	Dianthus carthusianorum	0.75				4:12	Lychnis agria. Viola barbata angustifolia. Armeria syl. altera.	Dianthus carthusianorum	0.5	408	Διός ἄνθος: Diosanthos. Theoph: lovis flos : Fiorgharofano salvatico	Dianthus carthusianorum	0.25	99	Lichnis choronaria Dios. dictus	Silene coronaria (Chiovenda: Lychnis coronaria)	0.25	24	Ocimoide over Basilico seluatico	Dianthus carthusianorum	0.25
	411	Cirsium	Cirsium arvense	306	Cirsium	Cirsium arvense	1				5:158	Cirsium vulgo. Ceanothos Theoph. Astane vulgo.	Cirsium arvense	0.5	250	Κρίσςιον : Cirsium	Cirsium monspessulanum	0.25	-	-	-	0	-	-	-	0
	412	Galiopsy	Melittis melissophyllum	174. 628	Ballotae species; Galliopsis quibusdam; Lamium quibusdam (174). Lamium (628).	Galeopsis tetrahit (174). Melittis melissophyllum (628)	0.25				1:285	Lamium Plinij.	Melittis melissophyllum	0.25	297	Ὅρμινον : Horminum sylvestre	Melittis melissophyllum	0.25	166	Horminum Dio. vulgo Gallitricum dicitur	Melittis melissophyllum	0.25	78	Galiopsi ouer Orticha fettida	Lamium orvala	0.25
	413	Linum silvestris	Linum bienne	655. 656. 659. 661	Linum syl.	Linum bienne (Penzig: L. angustifolium)	1				1:274	Linum.	Linum bienne (Soldano: L. angustifolium)	0.75	654	Λίνον : Linum sylvestre	Linum tenuifolium	0.25	-	-	-	0	-	-	-	0
	414	Lisimachia lutea	Lysimachia punctata	719. 720	Lysimachia	Lysimachia punctata	0.75	459	Lysimachia lutea	1	1:264	Lysimachia lutea. Salicaria.	Lysimachia vulgaris	0.25	421	Δυσιμάχιον : Lysimachia lutea	Lysimachia vulgaris	0.25	17	Coniza Dios. maior quam vulgo Herbarii vocant Pulicariam	Lysimachia punctata	0.25	-	-	-	0
	414	Lucia herba	Luzula sylvatica subsp. sieberi	687. 688	Lucia herba vel Herba lucciola	Carex glauca (687). Stippa pennata (688)	0.25				1:291	Luciola herba vulg. Ischaemon.	Luzula sp.	0.25	262	Ischacmon. Pli : Herba Lucciola	Luzula nivea	0.25	-	-	-	0	-	-	-	0
	415	Lucusticum vulgare; Laserpitium ab aliqbs.	Levisticum officinale	114. 644	Hipposelinum Matt.; Smirnium Diosc.; Levisticum vulgo (114). Levisticum vulgo; Hipposelinum Mattioli; Smirnium Dioscor. (644)	Levisticum officinale	0.5				1:286	Levisticum vulgare Fuchsii. Smyrnium Ruelliy. Hipposelinum.	Levisticum officinale	0.5	72	Μαγύδαρις: Magydaris altera: Laserpitium Italicum	Levisticum officinale	0.5	-	-	-	0	-	-	-	0
	417	Linaria purpurea	Linaria purpurea	664. 668	Linaria vulgo	Linaria purpurea	0.75				15:63	Linaria purpurea alpestris Platiphyllos.	Linaria purpurea	0.5	486	Linaria montana	Linaria purpurea	0.75	-	-	-	0	-	-	-	0
	418	Coronopus; herba stella	Plantago coronopus	326	Coronopus; Herba stella; Pes corvinus; Stellaria vulgo	Plantago Coronopus	0.5				16:25	Coronopus seu herba stella.	Plantago coronopus	1	428	Κορωνόπους: Coronopus: Hcrba Stella	Plantago coronopus	0.75	-	-	-	0	-	-	-	0
	419	Leontopodium	Leontopodium nivale subsp. alpinum	640. 641	Leontopodium	Leontopodium alpinum	1				8:118	Leontopodion. Leontopodion Matth.	Leontopodium nivale subsp. alpinum (Soldano: L. alpinum)	0.75	-	-	-	0	-	-	-	0	-	-	-	0
	420	Lotus	Diospyros lotus	679	Lotus arbor sat.	Diospyros lotus	0.75				1:275	Lotus vera. Laurus regia Plin. Lignum sanctum Patavii.	Diospyros lotus	0.5	12	Uva d'India	Diospyros lotus	0.25	-	-	-	0	-	-	-	0
	421	Litospmum aliud	Theligonum cynocrambe	670. 671. 672. 673. 674. 675. 676	Litospermi species quibusdam	Lithospermum arvense	0.25				1:284	Lithospermon rectum.	Lithospermum officinale	0.25	132	Ἀλσίνη: Alsine	Theligonum cynocrambe	0.25	-	-	-	0	-	-	-	0
	422	Lisimachia	Lythrum salicaria	715. 716	Lysimachia	Lythrum salicaria	1				3:294	Lysimachia parva.	Lythrum salicaria	0.75	302	Λυσιμάχιον: Lysimachia purpurea	Lythrum salicaria	0.5	-	-	-	0	-	-	-	0
	423	Lunaria non odorata	Lunaria annua	691	Lunaria vulgo	Lunaria annua	0.75				3:306	Lunariae species alia.	Lunaria annua	0.75	558	Alysson magnum: Lunaria graeca	Lunaria rediviva	0.25	-	-	-	0	74	Lunaria cioè specie	Lunaria annua (Camus and Penzig: Lunaria biennis)	0.75
	424	Ligustrum	Ligustrum vulgare	650	Ligustrum; Caurosso vulgo; Scalostici vulgo; Feruzzame gallico	Ligustrum vulgare	0.5				1:269	Ligustrum. Alcana.	Ligustrum vulgare	0.5	34	Κύπρος: Cyprus: Ligustrum: Alcanna: Rovistico	Ligustrum vulgare	0.5	-	-	-	0	156	Ligustro	cf. Ligustrum vulgare (Camus and Penzig: L. officinale)	1
	425	Hipogloβum; lingua pagana; Bonifatia; Bislingua	Ruscus hypoglossum	583	Hippoglossum; Bilingua vulgo; Bonifatia vulgo; Laurus Alexandrina quibusdam	Ruscus hippoglossum	0.5				14:92	Laurus Alexandrina vera. Hypoglotton et Hypoglossidion quibusdam.	Ruscus hypoglossum	0.5	372	Ὑπόγλωσςον : Hypoglossa : Bislingua : Bonifatia	Ruscus hypoglossum	0.75	161	Hyppoglosson Diosch. vulgo, lingua pagana	Ruscus hypoglossum	0.5	-	-	-	0
	426	Sena	Senna italica	1123	Sena	Senna italica (Penzig: Cassia obovata)	1				8:209	page missing	Senna italica	0	-	-	-	0	-	-	-	0	112	Senna vera delle spiciarie che vien di Levante	Senna sp. (Camus and Penzig: Cassia sp.)	0.25
	427	Mespilus aronia; Zaron Avic.; Azarolo vulgo; Tricoccus	Crataegus azarolus	768	Mespilus Aronia; Azarolo vulgo	Crataegus Azarolus	0.5				6:171	Mespilus Aronia sive Tricoccos sive Anthedon Theoph. Azarolo vulgo.	Crataegus azarolus	0.5	47	Azaruolo salvatico	Crataegus monogyna or C. rhipidophylla (Caruel: C. oxyacantha)	0.25	7	Crategus frutex, quod vulgo dicitur l'Azeruolo salvatico seu Sorba torminalis	Sorbus torminalis	0.25	-	-	-	0
	428	Medica	Medicago sativa	744	Medica sativa	Medicago sativa	0.75				4:35	Medica.	Medicago sativa	1	437	Μηδική : Medica: Alfalfa	Medicago sativa	0.5	-	-	-	0	-	-	-	0
	429	Cinos rodos; Englenterium	Rosa spinosissima	1064	Rubus canis alpina; Canirubus montanus; Cynosbatos	Rosa spinosissima	0.5				4:289	Cynorrhodos alter.	Rosa cf. spinosissima! (Soldano: Rosa sp.)	0.5	-	-	-	0	149	Cynorodos seu rosa canina.	Rosa agrestis	0.25	-	-	-	0
	430	Medium	Campanula medium	747. 748. 749	Medium album hort. (747). Medium coeruleum hort. (748). Medium coeruleum syl. (749)	Campanula Medium	0.75				1:306	Medion (semper Virens).	Campanula medium	0.75	668	Medion	Phyteuma michelii	0.25	171	Medion 3ia genera seu species tres Mediorum. Diosch.	Campanula medium	0.5	-	-	-	0
	431	Lilium croceum; Hemero calle	Lilium bulbiferum	652	Lilium syl. croceum; Hemerocallis quibusdam; Martagon vulgo; Pitilius flos quibusdam.	Lilium croceum	0.5	422	Lilium syl. Croceum. Hemerocallis qbsdam	0.75	1:238	Hemerocallis prima Matthioli. Lilium rubens Plin. alterus. Hyacinthus Ovidii.	Lilium bulbiferum (Soldano: L. bulbiferum var. croceum)	0.5	609	Κρίνον ἄγριον : Lilium sylvestre: Martagon	Lilium bulbiferum (Caruel: L. bulbiferum, L. croceum)	0.5	-	-	-	0	165	Hemerocale, ouer Zio d’oro	Lilium bulbiferum (Camus and Penzig: L. croceum)	0.5
	432	Meu; preta fendula vulgo	Seseli montanum aggr.	770	Meum; Finocchiella	Meum athamanticum	0.25				1:310. 9:64	Meum verum (1:310). Filipendulae species. Oenanthe altera Matth. (9:64)	Meum athamanticum (1:310). Seseli montanum subsp. tommasinii (Soldano: Seseli viarum)	0.25	66	Μέον : Meon : Men	Meum athamanticum	0.25	178	Meon Dioscho. vulgo, la Finocchiella	Meum athamanticum	0.25	-	-	-	0
	433	Arisaron	Biarum tenuifolium	138	Arisarum	Biarum tenuifolium	1				2:347	Arisarum Mycoli angustifolium.	Biarum tenuifolium	0.5	384	Ἀρίσαρον: Arisarum alterum	Biarum tenuifolium	0.5	-	-	-	0	-	-	-	0
	434	Aron	Arisarum vulgare	144	Arum; Barba iaro vulgo; Chiaro vulgo; Lupha	Arisarum vulgare	0.5				5:56	Arisarum prius Matth. Aris Plinij.	Arisarum vulgare	0.25	381	Ἄρον: Aron: Gigaro:	Arum italicum	0.25	-	-	-	0	15	Arro over Serpentaria minore	Arum italicum	0.25
	435	Mala insana	Solanum melongena	723	Malus insana longa purpurea; Mandragorae species; Melanzane pavonazze vulgo	Solanum Melongena var. fructu violaceo	0.5				9:24	Mala insana alia.	Solanum melongena	1	-	-	-	0	-	-	-	0	-	-	-	0
	436	Mercurialis motana mas; Archegonon	Mercurialis ovata	767	Mercurialis mas quibusdam; Cynia; Cynocrambe; Myosotidis species aliquibus; Phyllus arrhegonum quibusdam	Mercurialis ovata	0.5				1:301	Mercurialis mas.	Mercurialis annua	0.25	531	Mercurialis montana	Mercurialis perennis	0.25	76	Mercorella maschio	Mercurialis annua	0.5	-	-	-	0
	437	Nux metala Avic.	Datura innoxia	851	Nux met. Avic.	Datura innoxia (Penzig: D. metel)	1				2:121	{Stramonia. Nux Methel} Fuchsio.	Datura metel	0.25	-	-	-	0	-	-	-	0	65	Noce Mettella	Datura stramonium	0.25
	438	Syon cratene; Sisimbrium alterum; Crescione vulgo	Cakile maritima	847	Nasturtium aquaticum; Cardamum aquaticum; Cardamino; Crescione vulgo; Delphinium quibusdam; Sion Cratevae Odonis; Sisymbrium alterum	Cakile maritima	0.5				2:133. 2:296	Sisymbrium. Cardamine altera Matthioli. Sion Cratevae quibusdam. Cardamine prima sive Sysymbrium primu aquaticum Diosc. secunduum Lobeliu et Pena. Nasturtium syl. et Iberis Fuchsio. Nasturtium Syl Cordo. Nasturtiu pratense Trago. Crescione vulgo (2:133). Nasturtium marinum. Rafanus marinus. Eruca marina. Artemisia marina Dodon. (2:296).	Nasturtium officinale (2:133). Cakile maritima (2:296)	0.25	534	Radicetta marina	Cakile maritima	0.25	200	Sysimbrium alterum quod vulgo dicitur crescione.	Nasturtium officinale	0.25	-	-	-	0
	439	Nummularia; Centum orbia	Lysimachia nummularia	849	Nummularia; Alyssum quibusdam; Centum orbia; Denararia	Lysimachia nummularia	0.5				2:296	Nummularia. Centimorbia. Nummulus Plin.	Lysimachia nummularia	0.75	422	Nummularia	Lysimachia nummularia	0.5	-	-	-	0	-	-	-	0
	440	Cicer silvestre	Ononis viscosa subsp. breviflora	297	Cicer syl.	Astragalus cicer	0.25				14:64	Cicer foetidum . Anonidi congener sine spinis.	Ononis viscosa subsp. breviflora	0.5	461	ὠχρός : Ochrus. Theoph: Ervilia. Pli: Cicera : Rubiglo salvatico	Lathyrus latifolius	0.25	-	-	-	0	-	-	-	0
	442	Holostium	Lepidium coronopus	587	Holostium; Herba carrara; Ruta carraria	Senebiera procumbens	0.5				12:69	Holostium. Herba carrara. Herba stella Bonon. Ruta capraria aliys.	Lepidium coronopus (Soldano: Coronopus squamatus)	0.75	426. 546	Ὁλόςεον : Holostium (426). Carara (546)	Plantago bellardi (426). Lepidium coronopus (Caruel: Senebiera coronopus; 546)	0.25	-	-	-	0	-	-	-	0
	443	Occimoydes floris purp.	Silene dioica	858	Ocimastrum; Ocimoides rubrum maius	Silene dioica (Penzig: Melandrium sylvestre)	0.5	530	Ocymoides rubrum	0.75	1:353	Ocymoides flore rubro.	Silene dioica	0.75	399	Ocimoides magnum	cf. Silene latifolia (Caruel: Lychnis diurna vel vespertina?)	0.25	-	-	-	0	24	Ocimoide over Basilico seluatico	Dianthus carthusianorum	0.25
	444	osteocellon	Petrorhagia saxifraga	891	Osteocollon	Petrorhagia saxifraga (Penzig: Tunica saxifraga)	1				2:35	Osteocollon. Polygonum mas aliis. Gratia dei quibusdam.	Petrorhagia saxifraga	0.5	-	-	-	0	-	-	-	0	-	-	-	0
	445	Persicaria	Persicaria lapathifolia	942	Persicaria; Crataegonum vel Crataegonum quibusdam	Polygonum lapathifolium	0.5				2:18	Persicaria. Crateogonon alijs.	Persicaria lapathifolia	0.5	159	Persicaria	Persicaria lapathifolia (Caruel: Polygonum lapathifolium)	1	-	-	-	0	-	-	-	-
	446	Populus libica	Populus tremula	997	Populus lybica	Populus tremula	1				9:126	Populus Libica.	Populus tremula	1	15	Λεύκη : Leuce: Populus alba: Gattero	Populus alba	0.25	174	Populus nigra Dio.	Populus tremula	0.5	-	-	-	0
	447	Politricum; Tricomanes	Asplenium trichomanes	1274	Tricomanes; Polytricum	Asplenium Trichomanes	1				2:199	Trichomanes.	Asplenium trichomanes	0.5	758	Τριχομανές: Trichomanes: Fidicula : Politrico	Asplenium trichomanes	0.5	-	-	-	0	72	Politricho	Asplenium trichomanes	0.5
	448	Ptarmice	Achillea ptarmica	1002	Ptarmica; Sternutatoria	Achillea Ptarmica	0.5	646	Ptarmica. Ptarmicae	0.75	2:13	Ptarmica Fuchsij, Pyrethro congener.	Achillea ptarmica	0.5	185	Πταρμική : Ptarmica altera	Achillea ptarmica	0.5	70	Ptarmica Diosco.	Xeranthemum inapertum	0.25	-	-	-	0
	450	Pulmonaria herba	Pulmonaria australis	1005	Pulmonaria officinalis; Symphiti species	Pulmonaria officinalis	0.25				7:237	Pulmonaria flore albo. Pulmonaria flore rubro	Pulmonaria appenina	0.25	122	Calla 2a. Pli: Pulmonaria	Pulmonaria tuberosa	0.25	-	-	-	0	37	Polmonaria	Pulmonaria officinalis	0.25
	451	Plantago	Plantago media	974	Plantago	Plantago media, Plantago major	1				14:41	Plantagini pentapleuri angustifoliae species.	Plantago media	0.5	425	Plantago media: Lanciola	Plantago lanceolata	0.25	91	Plantaginis ecu Arnaglossi maioris a Diosco. descripti to • limn	Plantago major	0.25	-	-	-	0
	452	Papaver corniculatum	Glaucium flavum	918	Papaver cornutum vel ceratitis	Glaucium flavum	0.75	579	Papaver corn.	1	2:10	Papaver corniculatum.	Glaucium flavum	1	505	Μήκων κερατίτις: Papaver corniculatum: Papavero cornuto	Glaucium flavum (Caruel: G. luteum)	0.75	100	Papaver chorniculatum Diosch.	Glaucium flavum	0.75	153	Papauero cornuto	Glaucium corniculatum	0.25
	453	Papaver nigrum	Papaver somniferum	916	Papaver nigrum sativum	Papaver somniferum	0.75	578	Papaver nig.	1	4:123	Papaver sativum nigrum.	Papaver somniferum	0.75	658	Μήκων ροιάς: Papaver rhoeas: Rosolaccio	Papaver rhoeas	0.25	100	Papaver chorniculatum Diosch.	Glaucium flavum	0.25	179	Papauero rosso incarnadino	Papaver hortense	0.25
	454	Parthenium; Matricaria	Tanacetum parthenium	923	Partenium; Amarella vulgo; Artemisia tenuifolia germanis	Tanacetum parthenium (Penzig: Pyrethrum parthenium)	0.5				1:369	Parthenium quibusd. Matricaria. Amaracus Aeginetae	Tanacetum parthenium	0.75	189	Ἀρτεμισία λεπτόφυλλος : Artemisia tenuifolia : Matricaria	Tanacetum parthenium (Caruel: Pyrethrum parthenium)	0.5	-	-	-	0	31	Matricaria	Tanacetum parthenium (Camus & Penzig: Pyrethrum parthenium)	0.5
	455	Paronichie	Herniaria incana	922	Paronichia	Herniaria incana	1				2:2	Paronychia. Herniaria. Centumgrana. Polygonum minus Matthioli. Polysperma Cassiani Bassi quibusd.	Herniaria hirsuta	0.25	131	Paronychia altera	Scleranthus annuus	0.25	-	-	-	0	-	-	-	0
	456	Cardiaca; Licopus	Leonurus cardiaca	233	Cardiaca quibusdam	Leonurus cardiaca	0.5				1:87	Cardiaca alia. Lycopsis.	Leonurus cardiaca	0.5	314	Cardiaca:	Leonurus cardiaca	0.5	-	-	-	0	-	-	-	0
	458	Cerinthe plinij	Salvia glutinosa	262	Cerinthe quibusdam	Salvia pratensis	0.25				1:132	Cerinthe Plinii. Hormino congener Meleagro vulgo Colus Jovis Lob. Horminium luteum seu Tridentinum Dodon.	Salvia glutinosa	0.25	123. 298	Cerinthe. Pli: Pulmonaria romana (123). Betonica. Pli: Melino (298)	Cerinthe major (Caruel: C. aspera; 123). Salvia glutinosa (298)	0.25	-	-	-	0	-	-	-	0
	459	Blitum	Amaranthus blitum	200	Blitum	Amaranthus blitum! (Penzig: Amarantus adscendens)	1				1:65	Blitum nigrum.	Amaranthus blitum subsp. blitum.	0.5	135	Βλήττον: Blitum narium (Lib. IV, cap. 26 : Bliti peregrini alterum genus)	Amaranthus tricolor	0.25	-	-	-	0	-	-	-	0
	460	Abutilon Avic.	Abutilon theophrasti	9	Abutilon	Abutilon theophrasti (Penzig: A. avicennae)	0.75	10	Abutilon Avicennae	1	8:20	Althea Theoph. Dodonaeo et Lobell. Abutilon Avicennae.	Abutilon theophrasti	0.5	689	Ἀλθαία: Althaea. Theoph	Abutilon theophrasti (Caruel: A. avicennae)	0.25	-	-	-	0	-	-	-	0
	461	Elenium; Elenula Campana; Pana chironium theoph	Inula helenium	561	Helenium; Enola; Enula; Inola vulgo; Liolla vulgo	Inula helenium	0.5				1:226	Helenium primum.	Inula helenium	0.5	177	Ἑλένιον : Helenium: Enula campana : Ella	Inula helenium	0.5	-	-	-	0	-	-	-	0
	462	Raponzolina	Silene colorata	833	Napunculus alius; Raponzoli; Raponzolina	Silene flos-cuculi (Penzig: Lychnis Flos Cuculi)	0.25				8:117	Ocymoides species. Lychnis syl. minima hirta. Lychnis syl. sexta minima Clusij.	Silene colorata	0.25	-	-	-	0	-	-	-	0	-	-	-	0
	463	Reubarbarum folis rotundis	Rumex alpinus	1032	Rhabarbarum; Reobarbarum	Rumex alpinus	1				8:10	Atriplex Maximus. Hippotraphaxis.	Rumex cf. alpinus	0.25	143	Lapathum montanum	Rumex alpinus	0.25	-	-	-	0	-	-	-	0
	464	Oleander; Nerium; Redodaphne	Nerium oleander	1039. 1040	Rhododaphne vel Rhododendron; Daphne rosea; Nerium	Nerium oleander	0.5				7:41	Oleander flore albo. Nerium. Rhododendrum. Rhododaphne. Neris Nieandri. Rosa laurea Apulei.	Nerium oleander	0.5	516	Ροδοδάφνη : Rhododaphne: Nerion: Oleandro	Nerium oleander	0.75	38	Rhododendron D. seu Rhododaphnes	Nerium oleander	0.5	25	Oleandro over Rododafne	Nerium oleander	0.75
	465	Ramus 2a	Elaeagnus rhamnoides	1036	Rhamnus secunda	Eleagnus rhamnoides (Penzig: Hippophae rhamnoides)	1				2:53	Rhamnus secundus Dodonaei. Rhamnus primus Penae. (Oleaster Cordi).	Eleagnus rhamnoides (Soldano: Hippophae rhamnoides)	0.5	46	Ράμνος : Rhamnus 2s:	Eleagnus rhamnoides (Caruel: Hippophae rhamnoides)	0.5	-	-	-	0	-	-	-	0
	466	Ribes	Ribes rubrum	1043	Ribes rubra; Oxiacantha forté	Ribes rubrum	0.5				4:149	Grossularia rubra Dalechamp. Ribes acinorum rubrorum. Ribes Arabum perperam Dalechamp. Ceanothus laevis Gesnero.	Ribes rubrum	0.5	-	-	-	0	-	-	-	0	-	-	-	0
	468	Rhus obsonior; Summach	Rhus coriaria	1041	Rhu obsonior; Coriarius frutex; Sumach vel Sumachium off.	Rhus coriaria	0.75				7:70	Rhus sive Rhos. Fluida Gazae.	Rhus coriaria	0.5	44	Ροῦς Ἐρυθρος: Rhus rubea. Diosc: Sommacco	Rhus coriaria	0.5	-	-	-	0	-	-	-	0
	469	Libanotis pa	Prangos ferulacea	645	Libanotis prima; Cachrys; Rosmarinus primus; Thapsia bonon.	Prangos ferulacea	0.5				13:!05	Libanotis cachryfera alia. Cachrys verior. Libanotis Galeni.	Prangos ferulacea (Soldano: Cachrys ferulacea)	0.5	67	Λιβανοτίς : Libanotis candida : Rosrnarinum candidum:	cf. Ferula communis (Caruel: cf. Ferula ferulago)	0.25	56	Libonotos seu ros marinum. Diosco.	Ferula ferulago	0.25	-	-	-	0
	470	Scordion	Teucrium scordium subsp. scordioides	1103	Scordium	Teucrium Scordium	1				2:142	Scordium Matth. Trixago palustris. Scordotis Plinio.	Teucrium scordium	0.5	351	Σκόρδιον: Scordium	Teucrium scordium subsp. scordioides (Cesalpino: T. scordioides)	0.5	73	Scordium Dio. seu Trissago palustris maxime valet haec herba ad conservandas carnes a putredine	Teucrium scordium	0.25	86	Scordio delle spiciarie	Teucrium scordium	0.5
	471	Corneola; Flos tintorius; Lisimachia Lionireni	Genista tinctoria	472	Flos tinctorius; Corneola vulgo; Isatis species	Genista tinctoria	0.5				1:117	Corneola lutea. Flos tinctorum. Lutea Plinii. Lutum Vitruvii. Lysimachia Ruelliy.	Genista tinctoria	0.5	432	Corniola de Tintori	Genista tinctoria	0.5	80	Lysimacia Leoniceni vulgo Corniola	Genista tinctoria	0.5	-	-	-	0
	472	Silibum	Silybum marianum	1155	Silibum quibusdam; Cardui species	Silybum Marianum	0.5				2:270	Silybus seu Silybum. Leucacantha Loniceri. Crocodilium quibusdam.	Silybum marianum	0.5	-	-	-	0	-	-	-	0	-	-	-	0
	473	Solidago sarracenica fucsj	Senecio ovatus	1178	Solidago sar.	Senecio ovatus! (Penzig: S. nemorensis)	0.75				1:143	Conyza vera. Virga aurea alys.	Senecio ovatus	0.25	217	Pharnaceon levions folii. Pli: Virga aurea montana	Senecio ovatus	0.25	-	-	-	0	-	-	-	0
	474	Libanotis alia theoph.	Physospermum cornubiense	115	Apium primum	Physospermum aquilegiifolium	0.25				2:212	Valde bona nigra. Libanotis Theoph.	Tommasinia verticillaris	0.25	180	Λιβανωτίς: Libanotis. Theoph : Incensaria	Pulicaria odora	0.25	-	-	-	0	-	-	-	0
	475	Sparganium	Sparganium erectum	1182	Sparganium	Sparganium erectum (Penzig: S. ramosum)	1				2:138	Sparganium. Xiphidium alterum Lobelij. Carex Dodonaei. Sparganium ramosum.	Sparganium erectum	0.5	361	Σπαργάνιον: Sparganium	Sparganium erectum (Caruel: S. ramosum)	0.5	-	-	-	0	-	-	-	0
	476	Stebe	Dipsacus pilosus	1198	Stoebe spinosa; Scabiosa vulgo	Dipsacus pilosus	0.5	790	Stebe	0.75	2:105	Stoebe aculeata.	Dipsacus pilosus	0.75	-	-	-	0	-	-	-	0	-	-	-	0
	477	Libanotis spes	Seseli tortuosum	649	Libanotis secunda; Rosmarinus secundus	Seseli tortuosum	0.5				1:262	Libanotis prima	Seseli bocconi	0.25	67	Λιβανοτίς : Libanotis candida : Rosrnarinum candidum:	cf. Ferula communis (Caruel: cf. Ferula ferulago)	0.25	56	Libonotos seu ros marinum. Diosco.	Ferula ferulago	0.25	-	-	-	0
	478	Cucumis silvestris	Ecballium elaterium	339	Cedroncelli salvatici	Ecballium elaterium	0.25	223	Cucumis syl. Citrullus syl.	0.5	1:110	Cucumis asininus ex quo Elaterium Cuc. sylvestris Fuchsij.	Ecballium elaterium	0.5	573	Σίκυς ἄγριος : Cucumis sylvestris: Cocomero asinino	Ecballium elaterium	0.5	-	-	-	0	34	Cucutnaro Asenino	Ecballium elaterium	0.25
	479	Satureia; Cunila; Timbra	Satureja hortensis	1087	Satureia syl.	Satureja hortensis	0.5				7:110	Satureia sativa. Thymbra vera Penae.	Satureja hortensis	0.5	334	Θύμβρα: Tymbra: Satureia:p Thymo	Satureja montana	0.25	109	Satureja sylvestris Diosco.	Hyssopus officinalis	0.25	-	-	-	0
	481	Stratiotes	Achillea millefolium	772. 773	Millefolium alliud; Stratiotes Millifolium	Achillea Millefolium	0.5	794	Stratiotes millefolia	0.75	7:111	Stratiotes millefolium.	Achillea millefolium	0.75	206	Στρατιώτης χιλιόφυλλος : Stratiotes millefolium maius : Millefoglo	Achillea millefolium	0.5	-	-	-	0	71	Mille foglie	Achillea millefolium	0.25
	482	Scissima	Phillyrea latifolia	1098. 1100	Scissima quibusdam	Phillyrea latifolia! (Penzig: Quercus ilex) (1098). Phillyrea media (1100)	1				1:5. 10:131	Alaternus Pl. Phillyrea quibusdam (1:5). Ligustrum marinum. Phylirea maior Penae. Phylirea tertia Clusij. Alaternus maior Dalechampij. Alimos alijs (10:131)	Phillyrea latifolia (1:5). Phillyrea angustifolia (10:131)	0.25	33. 36	Alaternus. Pli (33). Φιλυρέα : Phyllirea (36)	Phyllirea latifolia (Caruel: P. media) (33). Rhamnus alaternus (36)	0.25	-	-	-	0	-	-	-	0
	483	Malva arborescens	Alcea rosea subsp. ficifolia	728, 729, 730	Malva arborea; Malvoni vulgo; Malacodendron; Rosoni vulgo	Althaea ficifolia	0.5				4:23	Malva hortensis duplex rubra. Malva rosea multiplex Lobelij.	Alcea rosea (Soldano: Althaea rosea)	0.5	693	Malope. Pli: Malvone	Alcea rosea subsp. ficifolia (Caruel: Althaea ficifolia)	0.25	-	-	-	0	135	Malva arborea rossa ouer incarnatina, ma quando e stata secha e venuta morella	Alcea rosea (Camus and Penzig: Althaea rosea)	0.25
	486	Stebe folia	Knautia drymeia	1195	Stoebe; Scabiosa vulgo	Knautia sylvatica	0.5	791	Stebe altera	0.75	4:203	Stoebes seu Scabiosae species. Succisa Fuchsio.	Knautia drymeia	0.5	-	-	-	0	-	-	-	0	-	-	-	0
	487	Sassifragia alba fucsij	Saxifraga rotundifolia	1095	Saxifragia Fucsii	Saxifraga rotundifolia	0.75				2:160	Saxifragia alba.	Saxifraga rotundifolia	0.75	493	Saxífraga alba	Saxifraga rotundifolia	0.75	28	Alypon Diosco. seu Saxifraga seu Empetron	Euphorbia spinosa	0.25	-	-	-	0
	488	Lunaria 3a	Fibigia clypeata	693	Lunaria vulgo; Lunaria graeca	Fibigia clypeata (Penzig: Farsetia clypeata)	0.5				3:305	Alyssum Dodonaei. Lunaria magna alijs.	Fibigia clypeata	0.5	556	Alysson alterum: Lunaria minore	Fibigia clypeata (Caruel: Farsetia clypeata)	0.5	-	-	-	0	-	-	-	0
	489	lagopus	Trifolium arvense	626	Lagopus maior	Trifolium arvense	0.75	404	Lagopus	1	1:272	Lagopus.	Trifolium arvense	1	442	Λαγώπους : Lagopus: Leporaria herba	Trifolium arvense	0.5	-	-	-	0	-	-	-	0
	490	Lotinus frutex; scotonum	Cotinus coggygria	331	Cotinus pl.; Coriarius frutex; Scotono vulgo.	Cotinus coggygria (Penzig: Rhus cotinus)	0.5	219	Cotinus Plinii. Scotino	0.75	3:80	Coggygria Theoph. Cotinus Plinij.	Cotinus coggygria	0.5	42	Scodano	Cotinus coggygria (Caruel: Rhus cotinus)	0.5	5	Scodani arboris folia qua vulgo dicitur lo scotano quo utuntur tinctores	Cotinus coggygria	0.25	-	-	-	0
	491	Salix alpina	Salix glabra	1077	Salix syl.	Salix phylicifolia	0.5				10:5	Salix alpina. Populo alba congener.	Salix villosa (Soldano: S. glaucosericea)	0.25	-	-	-	0	-	-	-	0	-	-	-	0
	492	Lunaria 4a	Valeriana tripteris	692	Lunaria vulgo	Valeriana tripteris	0.75				6:65. 7:219. 10:42	several none Lunaria	Valeriana tripteris	0.25	110	Βάκχαρις : Baccharis	Valeriana tripteris	0.25	-	-	-	0	-	-	-	0
	493	Limonium; Plantago aquatj	Alisma lanceolatum	971. 972. 973	Plantago aquatica; Alisma quibusdam; Damasonium quibusdam (971. 972). Plantago aquatica; Alisma sive Damasonium multis; Damasonium quibusdam	Alisma plantago-aquatica! (Penzig: Alisma Plantago)	0.25				7:28	Plantago aquatica. Damasonium sive Alisma verum Diosc. quibusdam.	Alisma plantago aquatica	0.25	685	Butomus faemina altera: Plantago aquatica	Alisma plantago-aquatica! (Caruel: Alisma Plantago)	0.25	-	-	-	0	-	-	-	0
	494	Salix helix theoph	Salix x rubra	1075	Salix helix; Salix sabulosa; Salictum vulgo; Brilli vulgo	Salix rubra	0.5	707	Salix helix	0.75	12:59	Salix helix.	Salix purpurea	0.25	-	-	-	0	-	-	-	0	-	-	-	0
	496	Malva arborescens alba	Alcea rosea	725, 726, 727	Malva arborea; Malvoni vulgo; Malacodendron; Rosoni vulgo	Althaea rosea	0.5				4:24	Malva alba duplex.	Alcea rosea (Soldano: Althaea rosea)	0.75	692	Malope. Pli: Malvone	Alcea rosea (Caruel: Althaea rosea)	0.25	-	-	-	0	134	Malva arborea Biancha	Alcea rosea (Camus and Penzig: Althaea rosea)	1
	498	Siler montanum	Laserpitium siler	1152	Siler montanum vulgo	Laserpitium Siler	0.75	755	Siler montanum	1	2:94	Siler montanum aliud. Ligusticum Matth.	Laserpitium siler	0.5	74	Σέσελι : Seseli Massiliense: Siler montanum	Laserpitium siler	0.5	-	-	-	0	-	-	-	0
	499	Silig vastrum; Siliquastrum	Capsicum annuum	1154	Siliquastrum Plinii; Piper Indum longum	Capsicum annum var fructu elongato	0.5				2:145	Siliquastrum rotundum. Capsicum latum Dodonaei.	Capsicum annuum	0.5	-	-	-	0	-	-	-	0	-	-	-	0
	500	Sferra cavallo	Hippocrepis biflora	1137	Sferacavallo	Hippocrepis biflora! (Penzig: Hippocrepis multisiliquosa)	1				14:283. 4:331	Solea equina seu Ferrum equinum Dalech. (14:283). Solea equina. Ferrum equinum. Sicuridica montana Matth. Ferro di cavallo vulgo. Sferra cavallo vulgo alijs. Aphicae species. Lunaria quibusdam (4:331)	Hippocrepis biflora (14:283). H. unisiliquosa (4:331)	0.25	-	-	-	0	-	-	-	0	-	-	-	0
	501	Sanguinellus frutex	Cornus sanguinea	1085	Sanguinellus frutex	Cornus sanguinea	1				4:198	Virga sanguinea Plinij. Sanguinalis frutex eiusdem. Thelycrania Cordi. Cornus foemina.	Cornus sanguinea	0.5	274	Ἀγρωςις: Agrostis: Gramen aculeatum Theoph: Sanguinella	Cynodon dactylon	0.25	-	-	-	0	-	-	-	0
	502	Siringe vulgo	Cornus sanguinea	1161	Siringa vulgo	Philadelphus coronarius	0.25				2:95. 11:122	Syringa flore albo Clusij (2:95). Syringa flore coeruleo semine pregnans (11:122)	Philadelphus coronarius (2:95). Syringa vulgaris (11:122)	0.25	51	Siringa:	Philadelphus coronarius	0.25	-	-	-	0	-	-	-	0
	503	Staphylodendron; Pistachium silvestris	Staphylea pinnata	968	Pistacium syl.; Sambucina vel Sambucella; Sambucos al.; Staphylodendron Plinii; Terebinthus Indica Theoph.	Staphylea pinnata	0.5				4:116	Staphylodendron Plinij. Pistachiorum species Scaligero. Nux vesicaria et follicularis Trago. Pistachium germanicum quorundam Dodonaeo. Sambucus valida Romae. Albero dell'uva. Pistacio salvatico.	Staphylea pinnata	0.5	9	Staphylodendron. Pli : Pistacchio salvalico	Staphylea pinnata	1	4	Fotia pistacii arboris descriptae a Dioscoride	Pistacia terebinthus	0.25	122	Pistachio che nasce in Ittalia	Staphylea pinnata	0.25
	504	Tribulus terrestris	Tribulus terrestris	1272	Tribulus terrestris	Tribulus terrestris	1				2:198. 4:295	Tribulus terrestris Matth.	Tribulus terrestris	0.75	454	Τρίβολος: Tribulus terrestris. Theoph	Tribulus terrestris	0.5	-	-	-	0	-	-	-	0
	505	Tracacantha; Atinia Plinij	Astragalus sempervirens	1270	Tragacantha	Astragalus sempervirens (Penzig: A. aristatus)	0.5				5:220	Tragacantha sive spina hirci Matth.	Astragalus sempervirens	0.5	-	-	-	0	-	-	-	0	-	-	-	0
	506	Silique folium	Ceratonia siliqua	-	-	-	0				9:79	Siliqua sive Caroba.	Ceratonia siliqua	0.5	43	Κερωνία : Ceronia: Siliqua: Carubbio	Ceratonia siliqua	0.5	152	Folia Siliquae Domesticae Diosch. vulgo foglie di Charubo. — Siliqua, vulgo, il Carubo	Ceratonia siliqua	0.25	-	-	-	0
	507	Perimploce	Periploca graeca	941	Periclymenum lactescens	Periploca graeca, Lonicera Caprifolium	0.25				-	-	-	0	517	Periploca	Periploca graeca	1	-	-	-	0	-	-	-	0
	508	Terebinthus	Pistacia terebinthus	1219	Terebinthus	Pistacia terebinthus	1				2:99. 7:143. 8:187. 9:54	Terebinthus	Pistacia terebinthus	1	32	Τέρμινθος : Terebinthus	Pistacia terebinthus	0.5	4	Folia pistacii arboris descriptae a Dioscoride	Pistacia terebinthus	0.25	-	-	-	0
	509	Tilia; Phylerea	Tilia platyphyllos	1237	Tilia quibusdam; Phylira; Teglia vulgo	Tilia platyphyllos! (Penzig: Tilia europaea)	0.75				4:241	Tilia foemina. Phylira Graecis. Tilia vulgo.	Tilia platyphyllos	0.5	4	Φίλυρα: Philyra. Theoph: Tilia: Tiglo	Tilia platyphyllos subsp. cordifolia (Caruel: T. grandifolia)	0.5	-	-	-	0	-	-	-	0
	512	Verbena recta	Lycopus exaltatus	1307	Verbena quibusdam vel peristerion	Lycopus exaltatus	0.5	864	Verbenaca recta	0.75	2:229	Verbenaca recta maior.	Lycopus exaltatus	0.5	308	Περιςερεών: Peristereon: Verbenaca recta	Lycopus europaeus	0.25	125	Verbenaca erecta Diosco.	Senecio erucifolius	0.25	-	-	-	0
	513	Vitis silvestris coerulea	Clematis viticella	1342	Vitis syl. species; Campanula coerulea simplex	Clematis Viticella	0.75	884	Vitis syl. Coerulea	1	2:202	Clematis caerulea. Clematis altera Diosc. Dodonaeo. Au pothos Theophr. Vitis sylvestris quibusdam. Vinca pervinca. Clematis daphnoides.	Clematis viticella	0.5	390	Ἄμπελος ἀγρία: Vitis sylvestris	Solanum dulcamara	0.25	142	Clematis altera Dios. vulgo, Flammula Jovis dicta.	Clematis viticella	0.25	-	-	-	0
	References
	1. Stefanaki A, Thijsse G, van Ufellen G, Eurlings M, van Andel T. The En Tibi herbarium, a 16th century Italian treasure. Bot J Linn Soc. 2018;187: 397–427.
	2. Penzig O. Illustrazione degli Erbarii di Gherardo Cibo. In: Penzig O, editor. Contribuzioni alla storia della botanica. Milano: U. Hoepli;1905. pp. 1−237.
	3. Soldano A. La provenienza delle raccolte dell'erbario di Ulisse Aldrovandi, Volumi I e II, Volumi III e IV, Volumi V-VI-VII, Volumi VIII-IX-X-XI, Volumi XII-XIII-XIV. Atti dell' Istituto Veneto di Scienze, Lettere ed Arti, Classe de Scienze fisiche, Matematiche e Naturali 2000;158: 1‒246, 2001;159: 1‒215, 2002;160: 1‒248, 2003;161: 1‒241, 2004;162: 1‒248.
	4. Soldano A. La provenienza delle raccolte dell'erbario di Ulisse Aldrovandi, Volume XV e considerazioni sull' intera collezione. Atti dell' Istituto Veneto di Scienze, Lettere ed Arti, Classe de Scienze fisiche, Matematiche e Naturali 2005;163: 1‒171.
	5. Caruel T. Illustratio in hortum siccum Andreae Caesalpini. Florentiae: Le Monnier; 1858.
	6. Chiovenda E. Un antichissimo Erbario anonimo del Museo Botanico di Firenze. Annali di Botanica 1927;17: 119–139.
	7. Camus J, Penzig O. Illustrazione del ducale Erbario Estense conservato nel R. Archivio di Stato in Modena. Modena: G. T. Vincenzi e nipoti; 1885.
